# Supplementary material for: (1E,4E)-1-(2-Nitro­phen­yl)-5-(2,6,6-trimethyl­cyclo­hex-1-en-1-yl)penta-1,4-dien-3-one
Source: Acta Crystallogr Sect E Struct Rep Online. 2012 May 23;68(Pt 6):o1858. doi: 10.1107/S1600536812022453 (PMC3379425; doi:10.1107/S1600536812022453)
Supplement: Supplementary file 1 [file e-68-o1858-sup1.cif]

##############################################################################
#                                                                            #
# This CIF contains the data in a paper accepted for publication in          #
# Acta Crystallographica Section E. It conforms to the requirements of       #
# Notes for Authors for Acta Crystallographica Section E, and has been       #
# peer reviewed under the auspices of the IUCr Commission on Journals.       #
#                                                                            #
# Full details of the Crystallographic Information File format               #
# are given in the paper "The Crystallographic Information File (CIF):       #
# a New Standard Archive File for Crystallography" by S. R. Hall, F. H.      #
# Allen and I. D. Brown [Acta Cryst. (1991), A47, 655-685].                  #
#                                                                            #
# The current version of the core CIF dictionary is obtainable from          #
# ftp://ftp.iucr.org/pub/cif_core.dic.                                       #
#                                                                            #
# Software is freely available for graphical display of the structure(s)     #
# in this CIF. For information consult the CIF software page                 #
# http://www.iucr.org/resources/cif/software.                                #
#                                                                            #
# This file may be used for bona fide research purposes within the           #
# scientific community so long as proper attribution is given to the journal # 
# article from which it was obtained.                                        #
#                                                                            #
##############################################################################
data_I
_audit_creation_method     SHELXL-97
_chemical_name_systematic
;
(1<i>E</i>,4<i>E</i>)-1-(2-Nitrophenyl)-5-(2,6,6-trimethylcyclohex-1-en-1-
yl)penta-1,4-dien-3-one
;
_chemical_name_common     ?
_chemical_formula_moiety     'C20 H23 N O3'
_chemical_formula_sum     'C20 H23 N O3'
_chemical_formula_iupac     'C20 H23 N O3'
_chemical_formula_weight     325.39
_chemical_melting_point     ?
_symmetry_cell_setting     monoclinic
_symmetry_space_group_name_H-M     'P 21/n'
_symmetry_space_group_name_Hall     '-P 2yn'
loop_
    _symmetry_equiv_pos_as_xyz
    'x, y, z'
    '-x+1/2, y+1/2, -z+1/2'
    '-x, -y, -z'
    'x-1/2, -y-1/2, z-1/2'
_cell_length_a     7.2941(6)
_cell_length_b     19.2984(15)
_cell_length_c     12.7491(10)
_cell_angle_alpha     90.00
_cell_angle_beta     92.892(2)
_cell_angle_gamma     90.00
_cell_volume     1792.3(2)
_cell_formula_units_Z     4
_cell_measurement_reflns_used     2030
_cell_measurement_theta_min     5.297
_cell_measurement_theta_max     42.688
_cell_measurement_temperature     293(2)
_exptl_crystal_description     prismatic
_exptl_crystal_colour     green
_exptl_crystal_size_max     0.331
_exptl_crystal_size_mid     0.245
_exptl_crystal_size_min     0.078
_exptl_crystal_density_diffrn     1.206
_exptl_crystal_density_meas     ?
_exptl_crystal_density_method     'not measured'
_exptl_crystal_F_000     696
_exptl_absorpt_coefficient_mu     0.081
_exptl_absorpt_correction_type     multi-scan
_exptl_absorpt_process_details     '(SADABS; Bruker, 2002)'
_exptl_absorpt_correction_T_min     0.533
_exptl_absorpt_correction_T_max     1.000
_exptl_special_details     ?
_diffrn_ambient_temperature     293(2)
_diffrn_radiation_type     MoK\a
_diffrn_radiation_wavelength     0.71073
_diffrn_radiation_source     'fine-focus sealed tube'
_diffrn_radiation_monochromator     graphite
_diffrn_measurement_device_type     'Bruker SMART CCD area-detector'
_diffrn_measurement_method     '\f and \w scans'
_diffrn_detector_area_resol_mean     ?
_diffrn_reflns_number     10762
_diffrn_reflns_av_R_equivalents     0.0292
_diffrn_reflns_av_sigmaI/netI     0.0326
_diffrn_reflns_theta_min     1.92
_diffrn_reflns_theta_max     26.00
_diffrn_reflns_theta_full     26.00
_diffrn_measured_fraction_theta_max     1.000
_diffrn_measured_fraction_theta_full     1.000
_diffrn_reflns_limit_h_min     -8
_diffrn_reflns_limit_h_max     8
_diffrn_reflns_limit_k_min     -23
_diffrn_reflns_limit_k_max     19
_diffrn_reflns_limit_l_min     -15
_diffrn_reflns_limit_l_max     15
_diffrn_standards_number     0
_diffrn_standards_interval_count     .
_diffrn_standards_interval_time     .
_diffrn_standards_decay_%     ?
_refine_special_details
;
Refinement of F2 against all reflections. The weighted <i>R</i>-factor <i>wR</i>
and goodness of fit S are based on F2, conventional Rfactors <i>R</i> are
based on F, with F set to zero for negative F2. The threshold expression of F2
> 2sigma(F2) is used only for calculating Rfactors (gt) <i>etc</i>. and is not
relevant to the choice of reflections for refinement. <i>R</i>-factors based
on F2 are statistically about twice as large as those based on F, and R--
factors based on all data will be even larger.
;
_reflns_number_total     3512
_reflns_number_gt     2629
_reflns_threshold_expression     I>2\s(I)
_refine_ls_structure_factor_coef     Fsqd
_refine_ls_matrix_type     full
_refine_ls_R_factor_all     0.0744
_refine_ls_R_factor_gt     0.0546
_refine_ls_wR_factor_gt     0.1319
_refine_ls_wR_factor_ref     0.1436
_refine_ls_goodness_of_fit_ref     1.063
_refine_ls_restrained_S_all     1.063
_refine_ls_number_reflns     3512
_refine_ls_number_parameters     238
_refine_ls_number_restraints     0
_refine_ls_hydrogen_treatment     constr
_refine_ls_weighting_scheme     calc
_refine_ls_weighting_details
         'calc w=1/[\s^2^(Fo^2^)+(0.0618P)^2^+0.4070P] where P=(Fo^2^+2Fc^2^)/3'
_atom_sites_solution_hydrogens     geom
_atom_sites_solution_primary     direct
_atom_sites_solution_secondary     difmap
_refine_ls_shift/su_max     0.001
_refine_ls_shift/su_mean     0.000
_refine_diff_density_max     0.225
_refine_diff_density_min     -0.141
_refine_ls_extinction_method     none
_refine_ls_extinction_coef     ?
loop_
    _atom_type_symbol
    _atom_type_description
    _atom_type_scat_dispersion_real
    _atom_type_scat_dispersion_imag
    _atom_type_scat_source
    'C' 'C' 0.0033 0.0016
                         'International Tables Vol C Tables 4.2.6.8 and 6.1.1.4'
    'H' 'H' 0.0000 0.0000
                         'International Tables Vol C Tables 4.2.6.8 and 6.1.1.4'
    'N' 'N' 0.0061 0.0033
                         'International Tables Vol C Tables 4.2.6.8 and 6.1.1.4'
    'O' 'O' 0.0106 0.0060
                         'International Tables Vol C Tables 4.2.6.8 and 6.1.1.4'
_computing_data_collection     'SMART (Bruker, 2002)'
_computing_cell_refinement     'SAINT (Bruker, 2002)'
_computing_data_reduction     'SAINT (Bruker, 2002)'
_computing_structure_solution     'SHELXS97 (Sheldrick, 2008)'
_computing_structure_refinement     'SHELXL97 (Sheldrick, 2008)'
_computing_molecular_graphics     'SHELXTL (Sheldrick, 2008)'
_computing_publication_material     'SHELXTL (Sheldrick, 2008)'
loop_
    _atom_site_type_symbol
    _atom_site_label
    _atom_site_fract_x
    _atom_site_fract_y
    _atom_site_fract_z
    _atom_site_U_iso_or_equiv
    _atom_site_adp_type
    _atom_site_calc_flag
    _atom_site_refinement_flags
    _atom_site_occupancy
    _atom_site_symmetry_multiplicity
    _atom_site_disorder_assembly
    _atom_site_disorder_group
    N N1 0.0393(2) 0.29601(10) 0.52846(12) 0.0552(5) Uani d . 1 1 . .
    O O1 0.67912(19) 0.20268(9) 0.48739(10) 0.0668(5) Uani d . 1 1 . .
    O O2 0.1133(2) 0.24512(10) 0.56699(11) 0.0761(5) Uani d . 1 1 . .
    O O3 -0.0291(3) 0.34121(11) 0.57997(12) 0.0906(6) Uani d . 1 1 . .
    C C1 0.6322(2) 0.18763(10) 0.39702(13) 0.0458(5) Uani d . 1 1 . .
    C C2 0.4555(3) 0.21296(11) 0.34870(14) 0.0486(5) Uani d . 1 1 . .
    H H2 0.4212 0.1990 0.2807 0.058 Uiso calc R 1 1 . .
    C C3 0.3453(2) 0.25430(10) 0.39799(14) 0.0447(4) Uani d . 1 1 . .
    H H3 0.3813 0.2676 0.4661 0.054 Uiso calc R 1 1 . .
    C C4 0.1692(2) 0.28111(9) 0.35343(13) 0.0410(4) Uani d . 1 1 . .
    C C5 0.0265(2) 0.30303(9) 0.41389(13) 0.0413(4) Uani d . 1 1 . .
    C C6 -0.1358(3) 0.32970(10) 0.37105(15) 0.0487(5) Uani d . 1 1 . .
    H H6 -0.2263 0.3451 0.4143 0.058 Uiso calc R 1 1 . .
    C C7 -0.1623(3) 0.33330(10) 0.26406(15) 0.0530(5) Uani d . 1 1 . .
    H H7 -0.2733 0.3493 0.2341 0.064 Uiso calc R 1 1 . .
    C C8 -0.0240(3) 0.31316(11) 0.20119(15) 0.0536(5) Uani d . 1 1 . .
    H H8 -0.0411 0.3161 0.1285 0.064 Uiso calc R 1 1 . .
    C C9 0.1391(3) 0.28873(10) 0.24514(14) 0.0489(5) Uani d . 1 1 . .
    H H9 0.2323 0.2769 0.2014 0.059 Uiso calc R 1 1 . .
    C C10 0.7434(3) 0.14433(10) 0.33055(14) 0.0468(5) Uani d . 1 1 . .
    H H10 0.7035 0.1366 0.2611 0.056 Uiso calc R 1 1 . .
    C C11 0.8992(3) 0.11580(10) 0.36674(14) 0.0465(5) Uani d . 1 1 . .
    H H11 0.9313 0.1265 0.4364 0.056 Uiso calc R 1 1 . .
    C C12 1.0294(3) 0.07069(10) 0.31721(15) 0.0468(5) Uani d . 1 1 B .
    C C13 1.1754(3) 0.04690(10) 0.37653(17) 0.0540(5) Uani d . 1 1 B .
    C C14 1.3181(3) 0.00004(14) 0.3345(2) 0.0806(8) Uani d . 1 1 . .
    H H14A 1.3006 -0.0464 0.3612 0.097 Uiso calc PR 0.60 1 A 1
    H H14B 1.4386 0.0158 0.3598 0.097 Uiso calc PR 0.60 1 A 1
    H H14C 1.3564 -0.0326 0.3880 0.097 Uiso d PR 0.40 1 A 2
    H H14D 1.4220 0.0272 0.3161 0.097 Uiso d PR 0.40 1 A 2
    C C15 1.3113(7) -0.0023(4) 0.2146(5) 0.0806(15) Uani d P 0.60 1 B 1
    H H15A 1.3534 0.0414 0.1868 0.097 Uiso calc PR 0.60 1 B 1
    H H15B 1.3898 -0.0390 0.1908 0.097 Uiso calc PR 0.60 1 B 1
    C C16 1.1135(8) -0.0156(3) 0.1771(5) 0.0617(14) Uani d P 0.50 1 B 1
    H H16A 1.0659 -0.0555 0.2130 0.074 Uiso calc PR 0.50 1 B 1
    H H16B 1.1065 -0.0249 0.1022 0.074 Uiso calc PR 0.50 1 B 1
    C C15' 1.2479(15) -0.0375(4) 0.2337(8) 0.082(3) Uani d P 0.40 1 B 2
    H H15C 1.3461 -0.0635 0.2035 0.099 Uiso calc PR 0.40 1 B 2
    H H15D 1.1491 -0.0691 0.2485 0.099 Uiso calc PR 0.40 1 B 2
    C C16' 1.1810(10) 0.0186(4) 0.1612(5) 0.0762(16) Uani d P 0.50 1 B 2
    H H16C 1.1588 0.0000 0.0910 0.091 Uiso calc PR 0.50 1 B 2
    H H16D 1.2736 0.0546 0.1582 0.091 Uiso calc PR 0.50 1 B 2
    C C17 0.9974(3) 0.05041(11) 0.20138(16) 0.0582(6) Uani d . 1 1 . .
    C C18 1.2140(3) 0.06430(14) 0.49096(18) 0.0751(7) Uani d . 1 1 . .
    H H18A 1.1982 0.1132 0.5013 0.113 Uiso calc R 1 1 B .
    H H18B 1.3378 0.0515 0.5115 0.113 Uiso calc R 1 1 . .
    H H18C 1.1305 0.0393 0.5328 0.113 Uiso calc R 1 1 . .
    C C19 0.8125(4) 0.01320(13) 0.1825(2) 0.0835(8) Uani d . 1 1 B .
    H H19A 0.7145 0.0462 0.1855 0.125 Uiso calc R 1 1 . .
    H H19B 0.7994 -0.0214 0.2357 0.125 Uiso calc R 1 1 . .
    H H19C 0.8082 -0.0085 0.1147 0.125 Uiso calc R 1 1 . .
    C C20 1.0017(3) 0.11384(14) 0.13065(17) 0.0729(7) Uani d . 1 1 B .
    H H20A 0.9097 0.1462 0.1504 0.109 Uiso calc R 1 1 . .
    H H20B 0.9777 0.1001 0.0589 0.109 Uiso calc R 1 1 . .
    H H20C 1.1205 0.1352 0.1381 0.109 Uiso calc R 1 1 . .
loop_
    _atom_site_aniso_label
    _atom_site_aniso_U_11
    _atom_site_aniso_U_22
    _atom_site_aniso_U_33
    _atom_site_aniso_U_12
    _atom_site_aniso_U_13
    _atom_site_aniso_U_23
    N1 0.0414(9) 0.0854(13) 0.0391(9) 0.0153(9) 0.0032(7) -0.0070(9)
    O1 0.0511(9) 0.1112(13) 0.0381(8) 0.0193(8) 0.0009(6) -0.0105(8)
    O2 0.0691(11) 0.1120(14) 0.0473(8) 0.0321(10) 0.0044(7) 0.0175(9)
    O3 0.0924(13) 0.1301(16) 0.0492(9) 0.0438(12) 0.0039(8) -0.0284(10)
    C1 0.0395(10) 0.0623(12) 0.0361(10) 0.0027(9) 0.0070(8) 0.0016(8)
    C2 0.0431(10) 0.0630(12) 0.0396(10) 0.0048(9) 0.0018(8) -0.0062(9)
    C3 0.0395(10) 0.0578(12) 0.0370(9) 0.0027(8) 0.0034(8) -0.0042(8)
    C4 0.0409(10) 0.0440(10) 0.0382(9) 0.0021(8) 0.0027(8) -0.0044(7)
    C5 0.0402(10) 0.0475(10) 0.0359(9) 0.0036(8) 0.0009(7) -0.0039(8)
    C6 0.0445(11) 0.0530(12) 0.0487(11) 0.0098(9) 0.0025(9) -0.0063(9)
    C7 0.0513(12) 0.0538(12) 0.0527(11) 0.0118(9) -0.0086(9) 0.0015(9)
    C8 0.0625(13) 0.0603(12) 0.0372(10) 0.0070(10) -0.0048(9) 0.0028(9)
    C9 0.0524(12) 0.0562(12) 0.0388(10) 0.0058(9) 0.0083(8) -0.0018(8)
    C10 0.0419(11) 0.0607(12) 0.0377(9) 0.0065(9) 0.0013(8) -0.0019(8)
    C11 0.0439(11) 0.0551(11) 0.0405(9) 0.0036(9) 0.0021(8) 0.0018(8)
    C12 0.0426(10) 0.0472(10) 0.0507(11) 0.0051(8) 0.0030(8) 0.0026(8)
    C13 0.0448(11) 0.0490(11) 0.0679(13) 0.0027(9) -0.0014(10) 0.0089(10)
    C14 0.0597(15) 0.0751(16) 0.106(2) 0.0257(13) -0.0002(14) 0.0025(15)
    C15 0.059(3) 0.081(4) 0.102(4) 0.028(3) 0.016(3) -0.010(3)
    C16 0.060(4) 0.051(3) 0.075(3) 0.001(3) 0.015(3) -0.012(3)
    C15' 0.086(6) 0.048(4) 0.115(6) 0.025(4) 0.027(5) -0.001(4)
    C16' 0.074(5) 0.076(4) 0.079(4) 0.019(4) 0.017(3) -0.018(3)
    C17 0.0579(13) 0.0619(13) 0.0546(12) 0.0157(11) 0.0029(10) -0.0105(10)
    C18 0.0665(15) 0.0839(17) 0.0724(15) 0.0090(13) -0.0204(12) 0.0140(13)
    C19 0.112(2) 0.0615(15) 0.0759(16) -0.0227(15) -0.0086(15) -0.0128(12)
    C20 0.0743(16) 0.0969(18) 0.0482(12) -0.0140(14) 0.0103(11) 0.0054(12)
_geom_special_details
;
All e.s.d.'s (except the e.s.d. in the dihedral angle between two l.s. planes)
are estimated using the full covariance matrix. The cell e.s.d.'s are taken
into account individually in the estimation of e.s.d.'s in distances, angles
and torsion angles; correlations between e.s.d.'s in cell parameters are only
used when they are defined by crystal symmetry. An approximate (isotropic)
treatment of cell e.s.d.'s is used for estimating e.s.d.'s involving l.s.
planes.
;
loop_
    _geom_bond_atom_site_label_1
    _geom_bond_atom_site_label_2
    _geom_bond_site_symmetry_2
    _geom_bond_distance
    _geom_bond_publ_flag
    N1 O2 . 1.213(2) ?
    N1 O3 . 1.214(2) ?
    N1 C5 . 1.465(2) ?
    O1 C1 . 1.220(2) ?
    C1 C10 . 1.464(3) ?
    C1 C2 . 1.483(3) ?
    C2 C3 . 1.314(3) ?
    C2 H2 . 0.9300 ?
    C3 C4 . 1.472(3) ?
    C3 H3 . 0.9300 ?
    C4 C5 . 1.392(2) ?
    C4 C9 . 1.395(2) ?
    C5 C6 . 1.378(2) ?
    C6 C7 . 1.370(3) ?
    C6 H6 . 0.9300 ?
    C7 C8 . 1.376(3) ?
    C7 H7 . 0.9300 ?
    C8 C9 . 1.372(3) ?
    C8 H8 . 0.9300 ?
    C9 H9 . 0.9300 ?
    C10 C11 . 1.325(3) ?
    C10 H10 . 0.9300 ?
    C11 C12 . 1.455(3) ?
    C11 H11 . 0.9300 ?
    C12 C13 . 1.355(3) ?
    C12 C17 . 1.534(3) ?
    C13 C14 . 1.498(3) ?
    C13 C18 . 1.510(3) ?
    C14 C15 . 1.527(7) ?
    C14 C15' . 1.539(10) ?
    C14 H14A . 0.9700 ?
    C14 H14B . 0.9700 ?
    C14 H14C . 0.9600 ?
    C14 H14D . 0.9600 ?
    C15 C16 . 1.519(8) ?
    C15 H15A . 0.9700 ?
    C15 H15B . 0.9700 ?
    C16 C17 . 1.569(6) ?
    C16 H16A . 0.9700 ?
    C16 H16B . 0.9700 ?
    C15' C16' . 1.490(11) ?
    C15' H15C . 0.9700 ?
    C15' H15D . 0.9700 ?
    C16' C17 . 1.582(6) ?
    C16' H16C . 0.9700 ?
    C16' H16D . 0.9700 ?
    C17 C20 . 1.522(3) ?
    C17 C19 . 1.536(3) ?
    C18 H18A . 0.9600 ?
    C18 H18B . 0.9600 ?
    C18 H18C . 0.9600 ?
    C19 H19A . 0.9600 ?
    C19 H19B . 0.9600 ?
    C19 H19C . 0.9600 ?
    C20 H20A . 0.9600 ?
    C20 H20B . 0.9600 ?
    C20 H20C . 0.9600 ?
loop_
    _geom_angle_atom_site_label_1
    _geom_angle_atom_site_label_2
    _geom_angle_atom_site_label_3
    _geom_angle_site_symmetry_1
    _geom_angle_site_symmetry_3
    _geom_angle
    _geom_angle_publ_flag
    O2 N1 O3 . . 123.32(17) ?
    O2 N1 C5 . . 118.91(16) ?
    O3 N1 C5 . . 117.74(17) ?
    O1 C1 C10 . . 123.06(17) ?
    O1 C1 C2 . . 120.66(17) ?
    C10 C1 C2 . . 116.28(15) ?
    C3 C2 C1 . . 122.75(17) ?
    C3 C2 H2 . . 118.6 ?
    C1 C2 H2 . . 118.6 ?
    C2 C3 C4 . . 124.85(17) ?
    C2 C3 H3 . . 117.6 ?
    C4 C3 H3 . . 117.6 ?
    C5 C4 C9 . . 115.53(16) ?
    C5 C4 C3 . . 123.75(15) ?
    C9 C4 C3 . . 120.67(16) ?
    C6 C5 C4 . . 123.06(16) ?
    C6 C5 N1 . . 116.09(16) ?
    C4 C5 N1 . . 120.80(15) ?
    C7 C6 C5 . . 119.28(18) ?
    C7 C6 H6 . . 120.4 ?
    C5 C6 H6 . . 120.4 ?
    C6 C7 C8 . . 119.66(18) ?
    C6 C7 H7 . . 120.2 ?
    C8 C7 H7 . . 120.2 ?
    C9 C8 C7 . . 120.33(17) ?
    C9 C8 H8 . . 119.8 ?
    C7 C8 H8 . . 119.8 ?
    C8 C9 C4 . . 122.04(18) ?
    C8 C9 H9 . . 119.0 ?
    C4 C9 H9 . . 119.0 ?
    C11 C10 C1 . . 121.74(17) ?
    C11 C10 H10 . . 119.1 ?
    C1 C10 H10 . . 119.1 ?
    C10 C11 C12 . . 131.64(18) ?
    C10 C11 H11 . . 114.2 ?
    C12 C11 H11 . . 114.2 ?
    C13 C12 C11 . . 118.18(18) ?
    C13 C12 C17 . . 121.84(18) ?
    C11 C12 C17 . . 119.97(16) ?
    C12 C13 C14 . . 123.1(2) ?
    C12 C13 C18 . . 124.52(19) ?
    C14 C13 C18 . . 112.42(18) ?
    C13 C14 C15 . . 112.8(3) ?
    C13 C14 C15' . . 112.0(4) ?
    C13 C14 H14A . . 109.0 ?
    C15 C14 H14A . . 109.0 ?
    C13 C14 H14B . . 109.0 ?
    C15 C14 H14B . . 109.0 ?
    C15' C14 H14B . . 133.1 ?
    H14A C14 H14B . . 107.8 ?
    C13 C14 H14C . . 108.9 ?
    C15' C14 H14C . . 110.9 ?
    C13 C14 H14D . . 109.2 ?
    C15' C14 H14D . . 106.7 ?
    H14C C14 H14D . . 109.1 ?
    C16 C15 C14 . . 107.6(4) ?
    C16 C15 H15A . . 110.2 ?
    C14 C15 H15A . . 110.2 ?
    C16 C15 H15B . . 110.2 ?
    C14 C15 H15B . . 110.2 ?
    H15A C15 H15B . . 108.5 ?
    C15 C16 C17 . . 108.3(4) ?
    C15 C16 H16A . . 110.0 ?
    C17 C16 H16A . . 110.0 ?
    C15 C16 H16B . . 110.0 ?
    C17 C16 H16B . . 110.0 ?
    H16A C16 H16B . . 108.4 ?
    C16' C15' C14 . . 105.1(6) ?
    C16' C15' H15C . . 110.7 ?
    C14 C15' H15C . . 110.7 ?
    C16' C15' H15D . . 110.7 ?
    C14 C15' H15D . . 110.7 ?
    H15C C15' H15D . . 108.8 ?
    C15' C16' C17 . . 109.7(6) ?
    C15' C16' H16C . . 109.7 ?
    C17 C16' H16C . . 109.7 ?
    C15' C16' H16D . . 109.7 ?
    C17 C16' H16D . . 109.7 ?
    H16C C16' H16D . . 108.2 ?
    C20 C17 C12 . . 111.00(18) ?
    C20 C17 C19 . . 109.12(19) ?
    C12 C17 C19 . . 111.07(19) ?
    C20 C17 C16 . . 120.6(3) ?
    C12 C17 C16 . . 109.9(3) ?
    C19 C17 C16 . . 93.9(3) ?
    C20 C17 C16' . . 94.4(3) ?
    C12 C17 C16' . . 108.7(3) ?
    C19 C17 C16' . . 121.3(3) ?
    C13 C18 H18A . . 109.5 ?
    C13 C18 H18B . . 109.5 ?
    H18A C18 H18B . . 109.5 ?
    C13 C18 H18C . . 109.5 ?
    H18A C18 H18C . . 109.5 ?
    H18B C18 H18C . . 109.5 ?
    C17 C19 H19A . . 109.5 ?
    C17 C19 H19B . . 109.5 ?
    H19A C19 H19B . . 109.5 ?
    C17 C19 H19C . . 109.5 ?
    H19A C19 H19C . . 109.5 ?
    H19B C19 H19C . . 109.5 ?
    C17 C20 H20A . . 109.5 ?
    C17 C20 H20B . . 109.5 ?
    H20A C20 H20B . . 109.5 ?
    C17 C20 H20C . . 109.5 ?
    H20A C20 H20C . . 109.5 ?
    H20B C20 H20C . . 109.5 ?
loop_
    _geom_torsion_atom_site_label_1
    _geom_torsion_atom_site_label_2
    _geom_torsion_atom_site_label_3
    _geom_torsion_atom_site_label_4
    _geom_torsion_site_symmetry_1
    _geom_torsion_site_symmetry_2
    _geom_torsion_site_symmetry_3
    _geom_torsion_site_symmetry_4
    _geom_torsion
    _geom_torsion_publ_flag
    O1 C1 C2 C3 . . . . 2.7(3) ?
    C10 C1 C2 C3 . . . . -177.46(19) ?
    C1 C2 C3 C4 . . . . 179.70(17) ?
    C2 C3 C4 C5 . . . . 156.1(2) ?
    C2 C3 C4 C9 . . . . -26.6(3) ?
    C9 C4 C5 C6 . . . . 0.9(3) ?
    C3 C4 C5 C6 . . . . 178.25(18) ?
    C9 C4 C5 N1 . . . . 178.32(17) ?
    C3 C4 C5 N1 . . . . -4.3(3) ?
    O2 N1 C5 C6 . . . . 140.47(19) ?
    O3 N1 C5 C6 . . . . -37.9(3) ?
    O2 N1 C5 C4 . . . . -37.1(3) ?
    O3 N1 C5 C4 . . . . 144.5(2) ?
    C4 C5 C6 C7 . . . . 2.0(3) ?
    N1 C5 C6 C7 . . . . -175.55(18) ?
    C5 C6 C7 C8 . . . . -2.8(3) ?
    C6 C7 C8 C9 . . . . 0.8(3) ?
    C7 C8 C9 C4 . . . . 2.2(3) ?
    C5 C4 C9 C8 . . . . -3.0(3) ?
    C3 C4 C9 C8 . . . . 179.57(19) ?
    O1 C1 C10 C11 . . . . 3.4(3) ?
    C2 C1 C10 C11 . . . . -176.50(18) ?
    C1 C10 C11 C12 . . . . 178.81(19) ?
    C10 C11 C12 C13 . . . . -177.1(2) ?
    C10 C11 C12 C17 . . . . 1.9(3) ?
    C11 C12 C13 C14 . . . . 179.8(2) ?
    C17 C12 C13 C14 . . . . 0.8(3) ?
    C11 C12 C13 C18 . . . . -0.4(3) ?
    C17 C12 C13 C18 . . . . -179.4(2) ?
    C12 C13 C14 C15 . . . . 15.3(4) ?
    C18 C13 C14 C15 . . . . -164.4(3) ?
    C12 C13 C14 C15' . . . . -20.1(5) ?
    C18 C13 C14 C15' . . . . 160.1(4) ?
    C13 C14 C15 C16 . . . . -49.6(6) ?
    C15' C14 C15 C16 . . . . 46.0(7) ?
    C14 C15 C16 C17 . . . . 68.9(7) ?
    C13 C14 C15' C16' . . . . 54.0(8) ?
    C15 C14 C15' C16' . . . . -44.3(6) ?
    C14 C15' C16' C17 . . . . -71.5(9) ?
    C13 C12 C17 C20 . . . . -118.2(2) ?
    C11 C12 C17 C20 . . . . 62.8(2) ?
    C13 C12 C17 C19 . . . . 120.2(2) ?
    C11 C12 C17 C19 . . . . -58.8(3) ?
    C13 C12 C17 C16 . . . . 17.7(4) ?
    C11 C12 C17 C16 . . . . -161.3(3) ?
    C13 C12 C17 C16' . . . . -15.7(4) ?
    C11 C12 C17 C16' . . . . 165.3(3) ?
    C15 C16 C17 C20 . . . . 78.9(5) ?
    C15 C16 C17 C12 . . . . -52.1(6) ?
    C15 C16 C17 C19 . . . . -166.1(5) ?
    C15 C16 C17 C16' . . . . 41.5(6) ?
    C15' C16' C17 C20 . . . . 165.9(7) ?
    C15' C16' C17 C12 . . . . 52.0(7) ?
    C15' C16' C17 C19 . . . . -78.5(7) ?
    C15' C16' C17 C16 . . . . -45.7(7) ?
loop_
    _geom_hbond_atom_site_label_D
    _geom_hbond_atom_site_label_H
    _geom_hbond_atom_site_label_A
    _geom_hbond_site_symmetry_A
    _geom_hbond_distance_DH
    _geom_hbond_distance_HA
    _geom_hbond_distance_DA
    _geom_hbond_angle_DHA
    _geom_hbond_publ_flag
    C8 H8 O1 4_565 0.93 2.50 3.182(2) 131 yes
    C9 H9 O1 4_565 0.93 2.76 3.318(2) 119 no
data_global
_journal_date_recd_electronic     2012-05-06
_journal_date_accepted     2012-05-17
_journal_name_full     'Acta Crystallographica, Section E'
_journal_year     2012
_journal_volume     68
_journal_issue      6
_journal_page_first     o1858
_journal_page_last     o1858
_journal_paper_category     QO
_journal_paper_doi     10.1107/S1600536812022453
_journal_coeditor_code     ZS2210
_publ_contact_author_name     'Shu-Lin Yang'
_publ_contact_author_address
;
Institute of Biotechnology,
Nanjing University of Science and Technology,
Nanjing, Jiangsu Province 210094,
People's Republic of China
;
_publ_contact_author_email     shulin_yang@126.com
_publ_contact_author_fax     ?
_publ_contact_author_phone     ?
_publ_section_title
;\
(1<i>E</i>,4<i>E</i>)-1-(2-Nitrophenyl)-5-(2,6,6-trimethylcyclohex-1-en-1-yl)\
penta-1,4-dien-3-one
;
loop_
    _publ_author_name
    _publ_author_footnote
    _publ_author_address
    'Zou, Peng' .
;
Institute of Biotechnology,
Nanjing University of Science and Technology,
Nanjing, Jiangsu Province 210094,
People's Republic of China
;
    'Jin, Yi-Jun' .
;
Institute of Biotechnology,
Nanjing University of Science and Technology,
Nanjing, Jiangsu Province 210094,
People's Republic of China
;
    'Xiang, Liu-Fang' .
;
Institute of Biotechnology,
Nanjing University of Science and Technology,
Nanjing, Jiangsu Province 210094,
People's Republic of China
;
    'Sun, Dong-Ping' .
;
Institute of Biotechnology,
Nanjing University of Science and Technology,
Nanjing, Jiangsu Province 210094,
People's Republic of China
;
    'Yang, Shu-Lin' .
;
Institute of Biotechnology,
Nanjing University of Science and Technology,
Nanjing, Jiangsu Province 210094,
People's Republic of China
;
