# Supplementary material for: (1E,4E)-1-(2-Nitro­phen­yl)-5-(2,6,6-trimethyl­cyclo­hex-1-en-1-yl)penta-1,4-dien-3-one
Source: Acta Crystallogr Sect E Struct Rep Online. 2012 May 23;68(Pt 6):o1858. doi: 10.1107/S1600536812022453 (PMC3379425; doi:10.1107/S1600536812022453)
Supplement: Supplementary file 2 [file e-68-o1858-Isup2.hkl]

# 
# h,k,l, Fc-squared, Fo-squared, sigma(Fo-squared) and status flag 
# 
data_I
_shelx_title ' cd211532 in P2(1)/n' 
_shelx_refln_list_code          4 
_shelx_F_calc_maximum      149.40 
_exptl_crystal_F_000       696.00 
_reflns_d_resolution_high  0.8107 
 
loop_ 
 _symmetry_equiv_pos_as_xyz 
 'x, y, z' 
 '-x+1/2, y+1/2, -z+1/2' 
 '-x, -y, -z' 
 'x-1/2, -y-1/2, z-1/2' 
 
_cell_length_a     7.2941 
_cell_length_b    19.2984 
_cell_length_c    12.7491 
_cell_angle_alpha  90.000 
_cell_angle_beta   92.892 
_cell_angle_gamma  90.000 
 
_shelx_F_squared_multiplier     1.000 
 
loop_ 
 _refln_index_h 
 _refln_index_k 
 _refln_index_l 
 _refln_F_squared_calc 
 _refln_F_squared_meas 
 _refln_F_squared_sigma 
 _refln_observed_status 
   2   0   0       41.57       51.28      4.01 o 
   4   0   0        2.90        7.51      3.31 o 
   6   0   0     1173.19     1102.76     35.32 o 
   8   0   0        8.54        4.75      3.10 o 
   1   1   0      614.58      649.81     16.09 o 
   2   1   0     1010.20     1039.57     19.31 o 
   3   1   0      170.80      211.67      6.64 o 
   4   1   0      488.50      487.32     12.47 o 
   5   1   0        4.46        3.91      3.40 o 
   6   1   0       11.33       16.28      2.69 o 
   7   1   0        1.96        4.45      1.98 o 
   8   1   0        1.55        1.39      1.86 o 
   0   2   0     5092.94     5327.46    122.58 o 
   1   2   0      192.29      217.48      3.32 o 
   2   2   0     3209.70     3328.97     45.45 o 
   3   2   0       16.65       18.50      1.88 o 
   4   2   0      614.20      691.13     12.80 o 
   5   2   0        3.61        6.66      2.26 o 
   6   2   0       29.15       37.18      3.64 o 
   7   2   0       85.45      100.12      5.91 o 
   8   2   0       12.49       11.27      2.74 o 
   1   3   0    22293.06    23127.51    262.97 o 
   2   3   0     1151.58     1136.99     16.83 o 
   3   3   0      264.15      292.19      6.45 o 
   4   3   0       32.94       38.53      2.95 o 
   5   3   0      453.77      443.50      8.69 o 
   6   3   0      178.16      164.30      6.13 o 
   7   3   0      136.67      127.07      6.08 o 
   8   3   0        5.04        7.95      4.16 o 
   0   4   0     9483.43     9602.07    218.98 o 
   1   4   0     3267.25     3422.63     39.77 o 
   2   4   0     1881.37     2032.28     24.59 o 
   3   4   0      167.38      149.05      7.37 o 
   4   4   0      769.53      662.87     12.35 o 
   5   4   0       71.17       66.10      4.05 o 
   6   4   0      267.79      232.95      9.91 o 
   7   4   0       92.37      100.39      5.72 o 
   8   4   0       55.38       53.42      6.52 o 
   1   5   0    22320.07    23279.65    263.89 o 
   2   5   0     3059.86     3347.34     39.49 o 
   3   5   0        4.37        3.27      1.25 o 
   4   5   0       14.69       18.76      2.21 o 
   5   5   0      419.41      379.27     11.91 o 
   6   5   0       15.09       17.75      2.63 o 
   7   5   0       56.14       61.54      5.72 o 
   8   5   0        3.60        4.22      2.22 o 
   1   6   0      358.39      388.07      5.18 o 
   2   6   0      341.17      386.23      5.93 o 
   3   6   0        3.34        2.55      1.16 o 
   4   6   0        0.88        5.09      1.91 o 
   5   6   0      196.88      186.27      5.91 o 
   6   6   0       23.81       19.15      2.60 o 
   7   6   0       31.73       35.44      3.41 o 
   8   6   0        0.24        2.73      2.71 o 
   1   7   0      682.67      560.37      7.96 o 
   2   7   0       11.83       18.75      1.20 o 
   3   7   0       78.73       75.91      3.16 o 
   4   7   0      115.91      121.92      4.42 o 
   5   7   0       34.95       29.50      2.94 o 
   6   7   0        2.53        5.21      1.80 o 
   7   7   0        6.85        8.81      2.16 o 
   8   7   0        0.32       -0.37      3.28 o 
   0   8   0      829.91      788.01    104.76 o 
   1   8   0     1378.28     1321.89     16.88 o 
   2   8   0     1010.87     1113.98     14.55 o 
   3   8   0      189.56      175.46      3.82 o 
   4   8   0      316.15      292.63      7.13 o 
   5   8   0      613.10      565.42     11.73 o 
   6   8   0       97.82      103.74      5.12 o 
   7   8   0       95.91      103.75      5.00 o 
   8   8   0        0.40       -1.11      3.03 o 
   1   9   0       18.40       11.86      1.18 o 
   2   9   0      589.19      548.97      7.51 o 
   3   9   0        3.31        2.21      0.86 o 
   4   9   0        0.06        1.78      1.46 o 
   5   9   0      482.04      448.93     10.53 o 
   6   9   0        1.23        2.95      1.45 o 
   7   9   0        9.86        8.35      3.55 o 
   8   9   0       63.11       59.07      7.04 o 
   0  10   0      173.31      174.93     14.36 o 
   1  10   0     1938.02     1954.15     24.50 o 
   2  10   0      260.91      216.02      4.29 o 
   3  10   0        3.99        6.97      1.07 o 
   4  10   0       14.19       12.13      1.80 o 
   5  10   0        0.01        2.06      1.51 o 
   6  10   0       22.00       23.11      2.37 o 
   7  10   0       11.31       13.29      2.69 o 
   8  10   0       30.55       28.82      5.38 o 
   1  11   0      689.01      653.04      9.82 o 
   2  11   0      183.73      170.33      5.14 o 
   3  11   0       27.47       28.59      1.68 o 
   4  11   0      245.91      241.41      5.97 o 
   5  11   0       14.05       13.39      1.89 o 
   6  11   0        0.37        1.03      2.58 o 
   7  11   0       11.68       14.35      3.65 o 
   0  12   0      125.69       87.07      6.21 o 
   1  12   0       71.78       65.51      2.65 o 
   2  12   0      148.48      142.61      3.85 o 
   3  12   0      111.95      107.83      3.88 o 
   4  12   0      177.05      176.79      5.19 o 
   5  12   0       16.94       15.87      2.25 o 
   6  12   0        0.28        3.28      1.49 o 
   7  12   0        1.03       -0.84      2.76 o 
   1  13   0       22.00       22.12      1.84 o 
   2  13   0      749.93      708.40     10.97 o 
   3  13   0       67.26       69.32      4.17 o 
   4  13   0      203.00      236.63      6.05 o 
   5  13   0        8.58        6.08      1.68 o 
   6  13   0        2.58        4.16      1.73 o 
   7  13   0        0.01        1.17      2.90 o 
   0  14   0       63.11       54.12      3.84 o 
   1  14   0       13.28       18.53      1.79 o 
   2  14   0       27.00       25.94      2.70 o 
   3  14   0      181.68      168.79     10.22 o 
   4  14   0      145.71      139.70      5.65 o 
   5  14   0        0.00        0.57      1.54 o 
   6  14   0        0.62        5.31      2.35 o 
   7  14   0        0.49        1.64      2.76 o 
   1  15   0       41.86       47.48      2.64 o 
   2  15   0        6.91        5.13      3.32 o 
   3  15   0        0.11        1.26      1.76 o 
   4  15   0        6.48        1.87      2.53 o 
   5  15   0        6.94        7.86      2.84 o 
   6  15   0        3.01        4.91      3.24 o 
   0  16   0      136.54      120.72      8.26 o 
   1  16   0      248.63      227.42      6.51 o 
   2  16   0       31.37       30.90      3.02 o 
   3  16   0        2.96        6.99      1.84 o 
   4  16   0        1.62        8.65      2.85 o 
   5  16   0        9.72       13.67      2.62 o 
   6  16   0        9.64       17.13      5.63 o 
   1  17   0      176.35      168.53      6.57 o 
   2  17   0        2.03        0.54      1.44 o 
   3  17   0       32.28       39.51      3.68 o 
   4  17   0       56.67       70.12      4.80 o 
   5  17   0        3.37        6.89      2.37 o 
   6  17   0        6.72        9.67      4.16 o 
   0  18   0       49.57       42.92      6.30 o 
   1  18   0        2.37        5.57      2.77 o 
   2  18   0        4.79        2.66      1.87 o 
   3  18   0        2.22        7.45      2.06 o 
   4  18   0       21.17       27.91      3.26 o 
   5  18   0       11.31       10.42      3.92 o 
   1  19   0       10.78       11.58      2.23 o 
   2  19   0       67.16       78.86      5.15 o 
   3  19   0       14.32       13.81      2.50 o 
   4  19   0        0.59        2.96      2.45 o 
   5  19   0        0.01        2.26      3.34 o 
   0  20   0       27.16       37.78      6.28 o 
   1  20   0        1.02        3.56      1.90 o 
   2  20   0        0.02       -0.11      2.37 o 
   3  20   0        0.03       -0.87      3.42 o 
   4  20   0        5.90        5.20      2.54 o 
   1  21   0        0.05        0.85      1.94 o 
   2  21   0        3.60       10.94      4.27 o 
   3  21   0       34.57       37.14      3.94 o 
   4  21   0        2.74        6.74      3.32 o 
   0  22   0       14.76       27.44      6.00 o 
   1  22   0        8.09       14.69      3.54 o 
   2  22   0       13.49       16.82      2.89 o 
   3  22   0        1.42        1.12      2.48 o 
   1  23   0        8.75       13.37      3.75 o 
   2  23   0        6.01       10.44      3.04 o 
  -7   0   1      400.56      435.19     13.94 o 
  -5   0   1       17.72       21.34      5.15 o 
  -3   0   1      271.31      251.02     10.91 o 
  -1   0   1      363.28      302.90      6.44 o 
   1   0   1     3231.38     3179.89    112.47 o 
   3   0   1     1051.40     1119.53     30.55 o 
   5   0   1       47.79       42.57      6.33 o 
   7   0   1      163.96      192.32      6.93 o 
  -8   1   1       31.78       34.05      5.16 o 
  -7   1   1      275.61      283.86      8.97 o 
  -6   1   1        1.39        3.90      1.82 o 
  -5   1   1      438.85      438.10     12.90 o 
  -4   1   1      160.50      143.41      6.24 o 
  -3   1   1      298.32      301.45      8.53 o 
  -2   1   1     1448.43     1684.48     35.90 o 
  -1   1   1     2620.18     2538.99     29.89 o 
   0   1   1      206.59      203.86      2.70 o 
   1   1   1     1746.33     1701.24     20.16 o 
   2   1   1     2249.65     2299.07     55.53 o 
   3   1   1      972.11     1005.81     19.68 o 
   4   1   1       12.99       14.02      2.52 o 
   5   1   1        1.31       -0.01      1.86 o 
   6   1   1       21.89       25.23      3.03 o 
   7   1   1        1.73        3.37      2.29 o 
   8   1   1        1.13        2.10      1.67 o 
  -8   2   1        3.93        8.88      3.06 o 
  -7   2   1        0.17        2.74      1.92 o 
  -6   2   1       52.92       53.62      4.17 o 
  -5   2   1       61.21       68.95      4.16 o 
  -4   2   1        4.27        1.93      1.44 o 
  -3   2   1      572.26      563.29     10.19 o 
  -2   2   1     3225.48     3471.37     47.36 o 
  -1   2   1     4924.46     4952.15     71.35 o 
   0   2   1     2586.84     2635.87     30.51 o 
   1   2   1        2.33        2.56      0.45 o 
   2   2   1       14.47       16.48      1.40 o 
   3   2   1      675.81      661.27     14.31 o 
   4   2   1     1904.17     1943.42     29.39 o 
   5   2   1       14.59       11.02      2.13 o 
   6   2   1       14.81       15.04      2.60 o 
   7   2   1        3.14        1.50      1.49 o 
   8   2   1        3.87        5.49      1.91 o 
  -8   3   1        0.52        1.44      3.78 o 
  -7   3   1        4.91        6.81      2.45 o 
  -6   3   1       48.56       57.17      4.29 o 
  -5   3   1        0.28        1.86      1.51 o 
  -4   3   1       89.76       69.28      3.61 o 
  -3   3   1      479.02      415.52      8.15 o 
  -2   3   1     3291.19     3112.52     42.60 o 
  -1   3   1     3336.58     3361.92     45.13 o 
   0   3   1      530.92      540.15      6.95 o 
   1   3   1     3722.96     3884.10     45.05 o 
   2   3   1      383.63      345.05      5.58 o 
   3   3   1     2707.78     2951.75     41.52 o 
   4   3   1     1426.15     1483.79     23.36 o 
   5   3   1       48.54       59.12      3.94 o 
   6   3   1       56.43       56.72      4.31 o 
   7   3   1        0.07        1.69      1.87 o 
   8   3   1        7.01        5.10      3.06 o 
  -8   4   1       21.39       18.73      3.81 o 
  -7   4   1        1.49        1.03      1.91 o 
  -6   4   1     1401.96     1391.08     27.00 o 
  -5   4   1       46.22       52.64      4.12 o 
  -4   4   1      193.55      171.38      7.25 o 
  -3   4   1      306.60      260.22      5.89 o 
  -2   4   1       40.77       47.83      1.82 o 
  -1   4   1    10054.54    10377.29    168.06 o 
   0   4   1     8047.31     8261.61    127.39 o 
   1   4   1     4857.26     4925.87     56.88 o 
   2   4   1      581.53      609.82      8.73 o 
   3   4   1      293.14      290.73      7.45 o 
   4   4   1      139.39      124.01      4.39 o 
   5   4   1      151.35      144.99      7.22 o 
   6   4   1        8.32        8.30      2.10 o 
   7   4   1        4.01        4.10      1.64 o 
   8   4   1        6.62       10.92      2.54 o 
  -8   5   1       10.00       10.23      3.75 o 
  -7   5   1        1.17        3.46      2.49 o 
  -6   5   1      262.70      264.33      7.76 o 
  -5   5   1      100.90      116.66      4.74 o 
  -4   5   1      157.66      144.96      4.67 o 
  -3   5   1     1169.72     1138.56     15.31 o 
  -2   5   1       25.77       23.41      2.27 o 
  -1   5   1     6344.10     6622.73    166.76 o 
   0   5   1      613.33      618.36      9.47 o 
   1   5   1     7064.24     7319.33     75.32 o 
   2   5   1      601.91      661.91      9.46 o 
   3   5   1       37.24       45.11      2.32 o 
   4   5   1        5.47       17.94      2.17 o 
   5   5   1      499.24      493.00     10.65 o 
   6   5   1       74.88       76.20      4.06 o 
   7   5   1       10.22       13.77      4.13 o 
   8   5   1       18.21       26.20      4.98 o 
  -8   6   1       91.16      105.32      8.03 o 
  -7   6   1       31.60       26.51      4.01 o 
  -6   6   1       29.16       26.75      3.04 o 
  -5   6   1        0.29       -0.30      1.70 o 
  -4   6   1      317.84      278.56      6.83 o 
  -3   6   1      611.29      604.08      9.18 o 
  -2   6   1     1168.35     1326.03     16.86 o 
  -1   6   1      917.29      888.75     13.39 o 
   0   6   1     1115.25     1138.48     16.53 o 
   1   6   1     1201.50     1336.89     14.82 o 
   2   6   1      249.39      244.19      4.65 o 
   3   6   1      762.28      784.73     11.62 o 
   4   6   1      641.25      685.82     11.11 o 
   5   6   1       27.53       34.89      2.72 o 
   6   6   1      176.89      174.42      5.36 o 
   7   6   1        1.02        0.46      1.47 o 
   8   6   1        2.43        8.48      3.34 o 
  -8   7   1        0.66       -0.20      2.69 o 
  -7   7   1       54.35       61.46     17.20 o 
  -6   7   1       31.41       34.11      3.28 o 
  -5   7   1      929.76      907.13     16.45 o 
  -4   7   1        2.43        3.93      1.49 o 
  -3   7   1      362.07      368.76      6.79 o 
  -2   7   1       22.46       21.13      1.43 o 
  -1   7   1        5.50        7.42      1.07 o 
   0   7   1     1165.68     1202.08     17.62 o 
   1   7   1     1670.66     1824.27     19.94 o 
   2   7   1      214.73      196.55      4.14 o 
   3   7   1       46.02       42.82      2.34 o 
   4   7   1       14.61       16.62      1.87 o 
   5   7   1        3.83        7.88      1.61 o 
   6   7   1       96.81      102.94      5.45 o 
   7   7   1        3.84        5.47      1.76 o 
   8   7   1        4.36        5.44      3.00 o 
  -8   8   1       26.76       34.44      4.87 o 
  -7   8   1        3.54       13.50      4.49 o 
  -6   8   1       82.29       86.98      4.80 o 
  -5   8   1        0.17        0.33      1.81 o 
  -4   8   1      103.02       92.56      4.00 o 
  -3   8   1        2.50        3.23      1.02 o 
  -2   8   1       13.79       16.50      1.36 o 
  -1   8   1      156.33      146.59      4.25 o 
   0   8   1      150.79      160.70      4.17 o 
   1   8   1      126.64      142.39      3.15 o 
   2   8   1      945.99      993.79     13.74 o 
   3   8   1       42.93       39.42      2.62 o 
   4   8   1       38.43       30.52      2.39 o 
   5   8   1      764.87      762.62     12.81 o 
   6   8   1        0.03        1.82      1.31 o 
   7   8   1       16.73       23.61      3.09 o 
   8   8   1       18.10       17.70      7.22 o 
  -8   9   1       22.47       10.66      4.12 o 
  -7   9   1       64.20       63.38      7.38 o 
  -6   9   1       29.37       28.62      4.76 o 
  -5   9   1      689.35      653.80     12.98 o 
  -4   9   1      361.62      369.95      6.96 o 
  -3   9   1        4.25       11.99      1.41 o 
  -2   9   1     3132.09     3116.05     43.55 o 
  -1   9   1        0.26        0.42      1.01 o 
   0   9   1       33.89       33.49      3.98 o 
   1   9   1     1215.92     1161.11     15.19 o 
   2   9   1     1389.10     1433.42     18.96 o 
   3   9   1       78.58       60.43      2.98 o 
   4   9   1       72.73       68.84      3.34 o 
   5   9   1      473.43      418.70      8.96 o 
   6   9   1       63.59       65.12      3.81 o 
   7   9   1        1.87        8.43      2.18 o 
   8   9   1       26.30       27.19      4.98 o 
  -8  10   1       11.92       11.52      5.75 o 
  -7  10   1        0.06        3.90      2.54 o 
  -6  10   1        5.47        9.35      3.50 o 
  -5  10   1        9.97       11.03      2.54 o 
  -4  10   1        2.17        2.18      1.52 o 
  -3  10   1      389.71      396.18      6.97 o 
  -2  10   1      158.57      163.02      4.33 o 
  -1  10   1      711.64      732.66     10.69 o 
   0  10   1      168.63      150.09      4.84 o 
   1  10   1        0.04        1.92      1.06 o 
   2  10   1      290.59      293.43      5.66 o 
   3  10   1      274.51      259.60      5.71 o 
   4  10   1        8.51        8.71      1.61 o 
   5  10   1        6.64       10.85      1.83 o 
   6  10   1        2.80        4.49      2.62 o 
   7  10   1        0.99        2.19      1.95 o 
   8  10   1        5.41        2.77      3.43 o 
  -7  11   1        9.83       12.41      4.56 o 
  -6  11   1       90.29       90.01      6.66 o 
  -5  11   1      207.81      207.90      6.42 o 
  -4  11   1      117.71      117.07      4.69 o 
  -3  11   1        4.69        7.84      1.46 o 
  -2  11   1       28.17       35.83      2.31 o 
  -1  11   1       72.34       70.52      2.68 o 
   0  11   1       46.58       37.92      4.77 o 
   1  11   1      297.57      302.40      5.58 o 
   2  11   1      111.89      112.98      3.36 o 
   3  11   1      148.66      153.94      4.26 o 
   4  11   1       59.16       51.00      3.13 o 
   5  11   1       95.98       89.45      6.11 o 
   6  11   1        0.42        3.27      1.42 o 
   7  11   1       22.07       19.08      3.62 o 
  -7  12   1        0.22        1.95      2.30 o 
  -6  12   1       41.38       43.59      4.04 o 
  -5  12   1       86.73       69.64      4.28 o 
  -4  12   1      628.91      590.25     11.99 o 
  -3  12   1       15.02       11.95      2.19 o 
  -2  12   1      175.82      190.71      4.54 o 
  -1  12   1      197.18      192.26      4.47 o 
   0  12   1       68.89       66.22      3.13 o 
   1  12   1      175.12      166.49      3.98 o 
   2  12   1       92.49       74.27      4.06 o 
   3  12   1        2.48        6.17      1.46 o 
   4  12   1      125.81      133.43      4.57 o 
   5  12   1       28.85       27.73      2.57 o 
   6  12   1       43.26       41.30      3.87 o 
   7  12   1        1.40        1.64      3.01 o 
  -7  13   1      103.52      108.15      6.85 o 
  -6  13   1        3.19        0.48      2.00 o 
  -5  13   1        1.42       -0.50      1.35 o 
  -4  13   1       18.83       17.25      2.75 o 
  -3  13   1        8.37        8.74      1.88 o 
  -2  13   1      115.92      112.88      3.56 o 
  -1  13   1       68.21       69.33      3.23 o 
   0  13   1       47.14       36.78      4.52 o 
   1  13   1       20.53       21.33      1.76 o 
   2  13   1       16.57       20.24      2.29 o 
   3  13   1       24.73       31.75      3.14 o 
   4  13   1      537.51      481.90      9.34 o 
   5  13   1       53.61       56.32      3.48 o 
   6  13   1       34.36       28.71      3.29 o 
   7  13   1        0.07        5.33      2.95 o 
  -7  14   1        6.93        8.47      4.01 o 
  -6  14   1        0.00        2.36      2.13 o 
  -5  14   1      100.34      108.26      4.53 o 
  -4  14   1      409.15      380.00      9.91 o 
  -3  14   1       46.53       46.00      4.16 o 
  -2  14   1       27.39       24.35      1.98 o 
  -1  14   1       53.01       50.80      2.68 o 
   0  14   1      192.29      189.91      7.41 o 
   1  14   1      162.69      161.19      4.49 o 
   2  14   1        5.57        6.71      1.69 o 
   3  14   1      431.59      417.06      9.80 o 
   4  14   1       37.64       37.90      2.89 o 
   5  14   1        1.15        3.21      1.47 o 
   6  14   1       11.88       17.37      2.72 o 
   7  14   1       61.94       66.33      7.69 o 
  -6  15   1        0.39        4.17      2.39 o 
  -5  15   1        5.47        7.28      2.56 o 
  -4  15   1      129.08      115.06      5.57 o 
  -3  15   1       91.47       82.42      7.22 o 
  -2  15   1        0.00        2.02      1.40 o 
  -1  15   1      111.24      103.53      4.64 o 
   0  15   1      104.10       97.17      5.36 o 
   1  15   1       39.98       39.26      2.60 o 
   2  15   1      308.12      256.93     10.72 o 
   3  15   1      443.91      408.92      9.82 o 
   4  15   1       38.62       41.84      3.00 o 
   5  15   1        3.50        3.29      1.57 o 
   6  15   1       19.95       22.02      3.32 o 
  -6  16   1        3.39        1.24      2.40 o 
  -5  16   1        4.01        2.34      2.13 o 
  -4  16   1        7.18       11.17      2.47 o 
  -3  16   1       84.92       80.19      4.87 o 
  -2  16   1      136.05      131.21      5.33 o 
  -1  16   1        0.28        0.09      1.12 o 
   0  16   1       22.66       25.52      2.55 o 
   1  16   1       16.54       14.71      2.13 o 
   2  16   1        2.37        6.93      1.67 o 
   3  16   1        0.01        1.60      2.42 o 
   4  16   1        9.02       15.62      2.45 o 
   5  16   1        0.33        0.86      1.83 o 
   6  16   1        0.88        6.00      2.44 o 
  -6  17   1        0.22        1.49      3.45 o 
  -5  17   1       50.40       55.72      8.80 o 
  -4  17   1        2.14        4.98      1.82 o 
  -3  17   1      325.13      309.30      9.42 o 
  -2  17   1        0.01        0.12      2.21 o 
  -1  17   1        2.50        1.01      1.18 o 
   0  17   1       17.55       20.13      2.08 o 
   1  17   1       12.44       24.91      2.71 o 
   2  17   1       49.97       54.63      3.95 o 
   3  17   1      106.68      100.30      5.13 o 
   4  17   1        2.07        2.84      1.83 o 
   5  17   1        0.12       -1.33      2.67 o 
   6  17   1        0.46       -0.04      4.79 o 
  -5  18   1        7.12        8.13      2.36 o 
  -4  18   1        1.26        3.25      1.86 o 
  -3  18   1       53.03       67.84      4.77 o 
  -2  18   1        2.86        5.71      3.67 o 
  -1  18   1        3.02        3.82      1.67 o 
   0  18   1        1.34        2.09      1.53 o 
   1  18   1       14.78       18.36      2.52 o 
   2  18   1       30.13       33.96      3.39 o 
   3  18   1      180.48      169.89      6.58 o 
   4  18   1       27.76       32.56      3.44 o 
   5  18   1        0.68        0.74      2.92 o 
  -5  19   1        2.70       -1.18      2.17 o 
  -4  19   1        2.01        4.26      2.20 o 
  -3  19   1      156.43      153.48      6.74 o 
  -2  19   1        3.12       -1.10      1.79 o 
  -1  19   1       23.68       27.63      3.09 o 
   0  19   1        1.73        0.21      1.56 o 
   1  19   1       30.65       29.85      3.19 o 
   2  19   1      130.02      141.59      6.09 o 
   3  19   1        3.49        2.71      2.76 o 
   4  19   1        1.33        5.96      3.33 o 
   5  19   1        1.50        2.10      3.41 o 
  -4  20   1       32.43       30.75      3.79 o 
  -3  20   1       14.44       18.54      3.06 o 
  -2  20   1       15.93       22.11      2.92 o 
  -1  20   1        7.23        8.97      2.25 o 
   0  20   1        0.83        6.10      2.51 o 
   1  20   1        6.95        9.99      2.41 o 
   2  20   1       90.01       91.99      6.00 o 
   3  20   1       15.22       17.53      2.80 o 
   4  20   1       30.82       33.48      5.38 o 
  -4  21   1        3.69        4.64      2.90 o 
  -3  21   1        7.87        6.79      3.36 o 
  -2  21   1       36.12       43.77      5.32 o 
  -1  21   1        3.88        5.60      2.90 o 
   0  21   1        5.74        8.55      3.04 o 
   1  21   1        3.43        7.54      2.39 o 
   2  21   1        4.24       12.37      3.50 o 
   3  21   1        0.10       -1.91      1.98 o 
   4  21   1        7.48        9.26      4.71 o 
  -3  22   1        2.01        5.43      2.66 o 
  -2  22   1       16.50       20.94      3.66 o 
  -1  22   1       15.11       15.67      3.73 o 
   0  22   1       23.80       24.83      4.34 o 
   1  22   1        1.45        2.78      2.62 o 
   2  22   1       59.45       52.51      4.61 o 
   3  22   1       23.53       28.71      7.71 o 
  -2  23   1       11.41       14.15      4.28 o 
  -1  23   1        0.43        2.29      4.03 o 
   0  23   1        0.04       -1.58      2.89 o 
   1  23   1        1.07        1.77      3.01 o 
   2  23   1        0.02        7.36      2.98 o 
  -8   0   2       73.38       51.07      8.85 o 
  -6   0   2      402.51      400.05     18.58 o 
  -4   0   2        5.65        9.42      3.61 o 
  -2   0   2     2187.36     2064.64     36.30 o 
   0   0   2     2527.15     2411.29     56.40 o 
   2   0   2      137.93      173.56      4.57 o 
   4   0   2      200.28      252.02     10.46 o 
   6   0   2      105.12      106.38      6.28 o 
   8   0   2        2.10        5.52      3.78 o 
  -8   1   2       17.42       22.46      4.18 o 
  -7   1   2      169.80      174.43      9.00 o 
  -6   1   2      223.47      218.81      7.26 o 
  -5   1   2       18.33       20.03      4.86 o 
  -4   1   2      362.83      347.94     10.59 o 
  -3   1   2      302.58      308.34      8.93 o 
  -2   1   2       33.11       40.49      3.93 o 
  -1   1   2     1228.60     1316.84     18.78 o 
   0   1   2     5646.56     5647.11    146.25 o 
   1   1   2      225.81      213.04      3.33 o 
   2   1   2     6274.98     6415.38     74.04 o 
   3   1   2     1657.97     1786.60     25.84 o 
   4   1   2      490.61      545.88     10.33 o 
   5   1   2       38.83       38.40      3.30 o 
   6   1   2        6.64        5.62      2.53 o 
   7   1   2       28.90       28.74      2.45 o 
   8   1   2        6.79        8.24      2.21 o 
  -8   2   2        0.07        7.85      3.08 o 
  -7   2   2      270.86      268.77     10.84 o 
  -6   2   2       33.39       32.06      3.41 o 
  -5   2   2        3.00        4.22      1.71 o 
  -4   2   2       24.77       22.77      2.30 o 
  -3   2   2       89.78       90.44      2.83 o 
  -2   2   2      677.98      783.71     10.62 o 
  -1   2   2        0.03       -0.95      0.63 o 
   0   2   2     7928.55     8504.55     86.85 o 
   1   2   2      278.39      249.43      3.79 o 
   2   2   2       23.15       20.40      1.05 o 
   3   2   2     1168.70     1263.95     14.89 o 
   4   2   2        2.87        2.30      1.02 o 
   5   2   2       39.49       32.32      3.00 o 
   6   2   2       53.82       50.35      3.07 o 
   7   2   2       19.77       22.62      2.59 o 
   8   2   2       11.53       13.86      2.72 o 
  -8   3   2        6.25        6.40      3.35 o 
  -7   3   2       76.08       60.31      5.87 o 
  -6   3   2      590.84      562.75     12.38 o 
  -5   3   2        4.35        5.59      1.77 o 
  -4   3   2      605.90      593.91     11.33 o 
  -3   3   2       23.46       18.09      1.66 o 
  -2   3   2      403.85      388.54      6.93 o 
  -1   3   2     3009.59     3091.52     46.75 o 
   0   3   2      406.18      392.00      4.88 o 
   1   3   2     2161.44     2202.33     23.29 o 
   2   3   2       10.34       11.90      0.99 o 
   3   3   2        3.15        3.31      0.89 o 
   4   3   2       50.99       52.09      2.79 o 
   5   3   2       87.97      105.39      3.41 o 
   6   3   2       37.19       37.01      2.54 o 
   7   3   2        0.78        0.21      1.44 o 
   8   3   2       16.79       22.73      3.18 o 
  -8   4   2       17.75       15.16      3.80 o 
  -7   4   2      146.73      135.78      8.48 o 
  -6   4   2        0.95       -1.27      1.56 o 
  -5   4   2        0.01        1.35      1.48 o 
  -4   4   2        2.50        3.67      1.56 o 
  -3   4   2     1597.62     1578.16     54.01 o 
  -2   4   2      277.39      217.38      3.95 o 
  -1   4   2     6913.54     7316.41     97.33 o 
   0   4   2      124.16      129.99      2.56 o 
   1   4   2      372.62      341.08      5.16 o 
   2   4   2       54.13       59.05      2.19 o 
   3   4   2     1247.66     1471.76     16.96 o 
   4   4   2      119.76      110.05      3.00 o 
   5   4   2       17.30       19.62      1.87 o 
   6   4   2       27.02       27.18      2.56 o 
   7   4   2       22.67       23.50      2.99 o 
   8   4   2        0.59        5.37      2.26 o 
  -8   5   2      139.96      140.81      9.37 o 
  -7   5   2       45.39       50.38      5.70 o 
  -6   5   2      298.40      300.02     11.23 o 
  -5   5   2       57.04       50.36      3.42 o 
  -4   5   2      162.43      145.45      4.61 o 
  -3   5   2       15.11       21.74      1.84 o 
  -2   5   2      638.90      702.15     11.57 o 
  -1   5   2        7.61       11.20      2.16 o 
   0   5   2       96.58      104.91      2.35 o 
   1   5   2       34.90       44.95      1.55 o 
   2   5   2      570.63      626.31      8.98 o 
   3   5   2       15.80       21.55      1.57 o 
   4   5   2       25.71       34.16      1.94 o 
   5   5   2        8.46        5.86      1.30 o 
   6   5   2       86.32       84.55      4.18 o 
   7   5   2        0.01       -0.34      1.79 o 
   8   5   2        2.95        3.91      2.43 o 
  -8   6   2        0.01        2.07      2.73 o 
  -7   6   2      112.37      122.72      8.27 o 
  -6   6   2        0.52       -0.38      1.64 o 
  -5   6   2       23.95       24.05      2.55 o 
  -4   6   2        2.71        1.67      1.53 o 
  -3   6   2       32.35       50.23      2.22 o 
  -2   6   2      656.66      681.25     14.47 o 
  -1   6   2      479.08      441.76      7.73 o 
   0   6   2     2415.54     2468.53     29.50 o 
   1   6   2      505.68      517.88      7.49 o 
   2   6   2     2672.04     2753.35     33.29 o 
   3   6   2      148.43      154.66      3.80 o 
   4   6   2      340.36      344.60      5.67 o 
   5   6   2      210.50      199.95      7.64 o 
   6   6   2        8.11        7.38      1.67 o 
   7   6   2       50.68       60.47      4.76 o 
   8   6   2        0.28        1.23      2.15 o 
  -8   7   2       83.89       86.45      7.68 o 
  -7   7   2        2.02        5.72      2.84 o 
  -6   7   2       54.89       54.00      5.68 o 
  -5   7   2      836.40      815.93     15.04 o 
  -4   7   2      197.95      242.70     11.70 o 
  -3   7   2       82.22       84.25      2.77 o 
  -2   7   2      260.90      298.45      6.28 o 
  -1   7   2        8.50       10.04      1.27 o 
   0   7   2      197.68      230.79      5.22 o 
   1   7   2      220.20      225.92      3.58 o 
   2   7   2      477.96      453.60      7.24 o 
   3   7   2       17.64       22.85      1.79 o 
   4   7   2       17.98       16.71      1.85 o 
   5   7   2       42.18       45.17      2.93 o 
   6   7   2        1.92        3.41      1.50 o 
   7   7   2        8.74        7.79      2.64 o 
   8   7   2        3.74        8.86      2.57 o 
  -8   8   2       67.76       80.13     13.29 o 
  -7   8   2       10.57        8.21      2.92 o 
  -6   8   2        0.03        5.26      2.29 o 
  -5   8   2      600.78      605.24     22.54 o 
  -4   8   2        3.76        1.83      1.16 o 
  -3   8   2       60.14       48.15      2.32 o 
  -2   8   2     5072.56     5319.44     72.47 o 
  -1   8   2      568.31      574.57      9.86 o 
   0   8   2       92.95       77.86      2.69 o 
   1   8   2       94.72      117.57      2.46 o 
   2   8   2      166.03      149.27      3.59 o 
   3   8   2      128.16      156.90      4.47 o 
   4   8   2       12.45       14.52      2.05 o 
   5   8   2       65.76       79.60      5.95 o 
   6   8   2       11.64       16.40      2.06 o 
   7   8   2       22.08       23.97      3.20 o 
   8   8   2        0.12        0.03      2.18 o 
  -8   9   2        5.88        8.77      3.61 o 
  -7   9   2        0.65        9.09      2.95 o 
  -6   9   2      226.02      212.98     14.61 o 
  -5   9   2      254.18      278.32      7.41 o 
  -4   9   2        4.67        4.28      1.30 o 
  -3   9   2      202.33      201.74      4.53 o 
  -2   9   2      456.13      431.51      8.41 o 
  -1   9   2      880.39      965.82     19.78 o 
   0   9   2      328.45      357.84      7.04 o 
   1   9   2       42.63       51.29      1.79 o 
   2   9   2       71.94       66.58      2.64 o 
   3   9   2        7.25        8.87      1.66 o 
   4   9   2        6.82        7.44      1.45 o 
   5   9   2      102.91      109.97      4.16 o 
   6   9   2       26.80       33.98      3.47 o 
   7   9   2        7.48       11.81      2.70 o 
   8   9   2        1.05        1.75      3.28 o 
  -8  10   2        1.31        2.87      3.12 o 
  -7  10   2       15.03       19.62     11.26 o 
  -6  10   2       47.82       53.25      9.09 o 
  -5  10   2      272.68      287.69      7.62 o 
  -4  10   2      273.97      235.89      5.43 o 
  -3  10   2      104.92       93.59      3.76 o 
  -2  10   2        1.74        0.44      1.10 o 
  -1  10   2       21.18       18.97      1.85 o 
   0  10   2        0.05        4.45      1.16 o 
   1  10   2      637.99      644.47      8.55 o 
   2  10   2      148.49      148.54      3.85 o 
   3  10   2      423.08      410.12      9.66 o 
   4  10   2       66.67       62.62      4.73 o 
   5  10   2      100.76       96.72      4.82 o 
   6  10   2       42.73       39.97      3.74 o 
   7  10   2        6.40        9.58      3.05 o 
   8  10   2        9.88       13.56      7.61 o 
  -7  11   2       17.80       12.72      4.82 o 
  -6  11   2       23.41       26.96     13.12 o 
  -5  11   2      153.83      142.11      6.43 o 
  -4  11   2       26.66       22.53      2.07 o 
  -3  11   2      287.94      318.89      7.41 o 
  -2  11   2      237.00      214.36      5.51 o 
  -1  11   2       54.57       45.01      3.72 o 
   0  11   2       16.49       18.25      2.01 o 
   1  11   2       82.43       85.58      3.14 o 
   2  11   2      118.83      141.00      3.91 o 
   3  11   2        1.94        1.80      1.17 o 
   4  11   2      301.32      255.21      6.47 o 
   5  11   2       20.06       25.32      2.46 o 
   6  11   2      148.06      156.78      6.58 o 
   7  11   2        2.30        4.76      2.16 o 
  -7  12   2       32.94       25.43      4.28 o 
  -6  12   2      107.10      112.65     12.64 o 
  -5  12   2       51.78       53.36      3.82 o 
  -4  12   2      415.06      399.47     12.01 o 
  -3  12   2        0.28        4.23      1.78 o 
  -2  12   2      314.58      339.24      7.51 o 
  -1  12   2      300.74      326.44     10.72 o 
   0  12   2       27.36       27.90      2.01 o 
   1  12   2       22.99       20.40      1.69 o 
   2  12   2      140.54      142.66      5.27 o 
   3  12   2        4.35        6.71      1.44 o 
   4  12   2      257.28      218.40      5.58 o 
   5  12   2       22.27       30.67      3.27 o 
   6  12   2        0.08       -0.83      1.71 o 
   7  12   2       11.16        7.46      2.49 o 
  -7  13   2        0.17        4.34      2.96 o 
  -6  13   2       46.26       51.24      7.84 o 
  -5  13   2        0.07        1.89      2.70 o 
  -4  13   2      139.95      141.88      7.08 o 
  -3  13   2      356.98      315.10      7.51 o 
  -2  13   2       78.57       67.54      3.57 o 
  -1  13   2       11.45       12.93      2.92 o 
   0  13   2      181.28      177.90      4.46 o 
   1  13   2       54.64       51.26      2.43 o 
   2  13   2       38.15       37.69      5.65 o 
   3  13   2        0.02        2.94      1.26 o 
   4  13   2       42.20       52.65      3.16 o 
   5  13   2        7.14       12.92      2.97 o 
   6  13   2       59.27       69.18      5.16 o 
   7  13   2        0.00        1.05      2.22 o 
  -7  14   2       15.86       12.00      3.09 o 
  -6  14   2        9.22        6.05      5.22 o 
  -5  14   2       65.32       67.35      8.79 o 
  -4  14   2      195.35      200.84     10.34 o 
  -3  14   2      301.04      258.50     14.97 o 
  -2  14   2       25.64       30.28      2.29 o 
  -1  14   2       15.03       22.88      2.42 o 
   0  14   2       47.21       40.92      2.53 o 
   1  14   2        0.23       -0.64      0.94 o 
   2  14   2      112.86      101.51      4.47 o 
   3  14   2       52.92       59.25      3.35 o 
   4  14   2       11.12       10.08      1.81 o 
   5  14   2       22.00       25.33      3.12 o 
   6  14   2       14.99       12.99      2.52 o 
   7  14   2        0.12        6.46      2.52 o 
  -6  15   2        3.66        3.49      2.44 o 
  -5  15   2        9.54       13.72      2.67 o 
  -4  15   2       96.21       81.70      5.30 o 
  -3  15   2       15.09       18.65      4.72 o 
  -2  15   2        5.17        8.86      1.53 o 
  -1  15   2       49.04       55.66      4.78 o 
   0  15   2        0.39        0.80      1.06 o 
   1  15   2       86.91       84.84      4.39 o 
   2  15   2      163.50      136.08      5.64 o 
   3  15   2        0.06        1.87      1.29 o 
   4  15   2       71.02       72.75      3.84 o 
   5  15   2        3.14        0.99      1.71 o 
   6  15   2        2.19        1.37      1.98 o 
  -6  16   2       18.39       28.27      3.96 o 
  -5  16   2       54.10       58.45      4.86 o 
  -4  16   2      154.47      140.50      6.43 o 
  -3  16   2        1.46        5.14      1.72 o 
  -2  16   2       24.22       24.37      5.89 o 
  -1  16   2        6.30        7.17      1.63 o 
   0  16   2       27.48       32.19      2.44 o 
   1  16   2       20.73       23.99      2.63 o 
   2  16   2      117.86       98.72      4.75 o 
   3  16   2      134.58      147.71      6.45 o 
   4  16   2        0.34        3.34      1.74 o 
   5  16   2        8.55        9.84      2.39 o 
   6  16   2        0.89       -1.55      1.99 o 
  -6  17   2        6.11       12.18      3.43 o 
  -5  17   2       28.14       32.10      3.74 o 
  -4  17   2       22.64       22.62      3.05 o 
  -3  17   2       34.65       43.22      3.86 o 
  -2  17   2      133.75      134.27      5.60 o 
  -1  17   2        0.34        1.63      1.16 o 
   0  17   2        3.39        2.41      1.29 o 
   1  17   2       39.97       48.20      3.72 o 
   2  17   2       19.97       17.51      2.46 o 
   3  17   2       78.63       90.11      4.74 o 
   4  17   2        9.29        4.71      2.67 o 
   5  17   2        4.78        2.74      3.66 o 
   6  17   2        0.23       -0.17      2.15 o 
  -5  18   2        0.39       -0.67      5.82 o 
  -4  18   2       84.32       81.51      5.51 o 
  -3  18   2       26.20       27.87      4.73 o 
  -2  18   2        0.11        2.19      1.71 o 
  -1  18   2       12.86       14.44      1.80 o 
   0  18   2       74.87       71.23      4.41 o 
   1  18   2       15.12       14.24      2.20 o 
   2  18   2        9.39       16.27      3.58 o 
   3  18   2       56.16       64.78      4.61 o 
   4  18   2        1.20        2.83      2.62 o 
   5  18   2        0.84       -3.32      2.53 o 
  -5  19   2        0.29        5.09      2.65 o 
  -4  19   2       81.56       89.62      6.84 o 
  -3  19   2       73.36       75.24      9.77 o 
  -2  19   2       12.38       12.73      2.43 o 
  -1  19   2       28.27       29.14      3.12 o 
   0  19   2        0.51        1.32      1.66 o 
   1  19   2       16.02       15.33      2.44 o 
   2  19   2       12.07       13.32      2.47 o 
   3  19   2       15.13       12.17      2.54 o 
   4  19   2        0.12       -0.53      2.74 o 
   5  19   2        8.76       12.22      4.13 o 
  -4  20   2        0.55        0.23      2.41 o 
  -3  20   2       10.12       13.79      2.81 o 
  -2  20   2        2.37       11.05      2.45 o 
  -1  20   2        0.18        2.35      2.33 o 
   0  20   2       13.11       15.82      2.54 o 
   1  20   2        8.31       10.67      2.29 o 
   2  20   2        5.70        3.66      2.66 o 
   3  20   2        2.39        4.56      3.78 o 
   4  20   2        0.00        2.53      3.10 o 
  -4  21   2        0.28        3.15      2.68 o 
  -3  21   2       22.11       18.71      3.09 o 
  -2  21   2       15.37       18.77      3.02 o 
  -1  21   2        0.41        1.46      2.89 o 
   0  21   2        0.39        2.24      2.46 o 
   1  21   2        1.77        2.77      2.32 o 
   2  21   2        0.03        3.00      2.25 o 
   3  21   2        0.61       -2.45      2.64 o 
   4  21   2        0.85        4.40      3.66 o 
  -3  22   2       23.54       30.45      6.70 o 
  -2  22   2       30.33       40.42      5.36 o 
  -1  22   2        1.09        4.19      3.81 o 
   0  22   2        4.96        4.62      3.27 o 
   1  22   2        0.24        0.99      3.40 o 
   2  22   2       30.09       40.27      5.06 o 
   3  22   2        2.13        7.12      3.60 o 
  -2  23   2        3.52        3.43      5.25 o 
  -1  23   2        0.33        0.10      3.11 o 
   0  23   2        6.34        8.76      3.51 o 
   1  23   2       34.42       46.31      5.95 o 
  -7   0   3      323.47      342.66     18.60 o 
  -5   0   3        0.00       -2.22      2.74 o 
  -3   0   3     3573.43     3828.23     66.27 o 
  -1   0   3     5674.34     5663.49     75.51 o 
   1   0   3     1986.58     1899.20     32.18 o 
   3   0   3      205.17      274.92      7.09 o 
   5   0   3      290.19      299.74      9.00 o 
   7   0   3      155.22      145.69     11.68 o 
  -8   1   3        1.06        4.95      3.02 o 
  -7   1   3      496.74      503.80     22.55 o 
  -6   1   3       79.60       83.06      5.02 o 
  -5   1   3       70.86       81.82      6.23 o 
  -4   1   3      211.56      199.01      7.93 o 
  -3   1   3      432.89      453.10      9.54 o 
  -2   1   3      947.10      929.42     13.08 o 
  -1   1   3     3016.40     3169.56     33.43 o 
   0   1   3      984.95      977.44     12.33 o 
   1   1   3     3849.44     3841.20     44.61 o 
   2   1   3      211.38      242.13      3.69 o 
   3   1   3      392.92      410.92      6.06 o 
   4   1   3      403.04      411.07      7.37 o 
   5   1   3        0.93        1.16      1.01 o 
   6   1   3        8.97        7.11      1.59 o 
   7   1   3       53.94       55.08      3.81 o 
   8   1   3        0.75       -1.25      2.33 o 
  -8   2   3        7.55        5.90      3.28 o 
  -7   2   3       80.18       79.95      7.05 o 
  -6   2   3       30.65       31.63      2.98 o 
  -5   2   3      494.70      470.75     10.32 o 
  -4   2   3       41.67       51.20      3.04 o 
  -3   2   3     3648.20     3967.60     47.67 o 
  -2   2   3      356.97      316.42      5.85 o 
  -1   2   3      772.36      698.78      9.70 o 
   0   2   3     5600.38     5962.23     61.32 o 
   1   2   3       62.35       74.59      2.21 o 
   2   2   3       36.15       28.64      1.22 o 
   3   2   3     1490.10     1586.42     20.23 o 
   4   2   3        0.43        6.63      1.16 o 
   5   2   3        1.25        1.77      1.15 o 
   6   2   3        4.50        5.99      1.61 o 
   7   2   3       53.56       55.40      4.44 o 
   8   2   3        8.11        8.21      2.46 o 
  -8   3   3        5.87        8.73      3.55 o 
  -7   3   3       12.31       14.57      3.35 o 
  -6   3   3      766.66      742.66     19.66 o 
  -5   3   3      163.58      160.61      5.71 o 
  -4   3   3      234.79      254.84      5.51 o 
  -3   3   3     2502.66     2889.51     35.44 o 
  -2   3   3      128.77      105.30      3.48 o 
  -1   3   3     6951.92     7128.87     82.47 o 
   0   3   3     1940.34     1940.05     20.80 o 
   1   3   3      111.79       98.32      2.21 o 
   2   3   3      610.54      601.96      7.39 o 
   3   3   3      440.20      521.99      7.17 o 
   4   3   3      557.43      583.78      8.41 o 
   5   3   3       29.81       30.98      1.96 o 
   6   3   3        0.35        1.53      1.20 o 
   7   3   3        7.56        9.30      2.09 o 
   8   3   3       37.44       46.64      5.41 o 
  -8   4   3       43.71       38.27      5.48 o 
  -7   4   3        1.77       -2.40      2.27 o 
  -6   4   3      206.77      195.93      8.90 o 
  -5   4   3       41.36       39.52      2.93 o 
  -4   4   3       19.61       20.32      2.08 o 
  -3   4   3       43.65       62.73      2.92 o 
  -2   4   3     1180.10     1312.85     20.06 o 
  -1   4   3     1670.37     1638.51     23.57 o 
   0   4   3     1334.66     1194.10     13.37 o 
   1   4   3      578.46      628.46      7.52 o 
   2   4   3       71.36       53.63      1.62 o 
   3   4   3      102.10       96.13      2.32 o 
   4   4   3        0.66        1.22      0.98 o 
   5   4   3       90.07       79.32      2.95 o 
   6   4   3       10.05        8.02      1.63 o 
   7   4   3        7.78        4.94      2.19 o 
   8   4   3       11.77       13.48      6.43 o 
  -8   5   3        0.02       -3.51      2.34 o 
  -7   5   3       19.97       28.94      4.31 o 
  -6   5   3      174.27      164.46      8.00 o 
  -5   5   3      114.04      102.22      4.18 o 
  -4   5   3      107.19      117.68      3.54 o 
  -3   5   3        7.57        3.38      0.91 o 
  -2   5   3     4909.23     5335.29     72.68 o 
  -1   5   3     2607.14     2704.07     37.63 o 
   0   5   3      173.07      208.07      3.76 o 
   1   5   3      233.55      212.64      3.30 o 
   2   5   3      180.25      175.34      2.88 o 
   3   5   3       67.13       70.33      1.94 o 
   4   5   3      963.51      871.02     11.29 o 
   5   5   3       39.70       40.11      3.00 o 
   6   5   3       40.61       40.67      4.98 o 
   7   5   3        0.27        1.88      1.83 o 
   8   5   3        2.29        4.23      2.09 o 
  -8   6   3        1.27        2.08      2.84 o 
  -7   6   3       14.36       24.40      4.15 o 
  -6   6   3       32.08       35.64      4.59 o 
  -5   6   3       69.88       64.14      3.60 o 
  -4   6   3      533.80      555.22     19.60 o 
  -3   6   3      117.46      153.05      4.44 o 
  -2   6   3      817.93      752.58     12.74 o 
  -1   6   3      287.58      273.26      5.73 o 
   0   6   3        5.68        3.87      0.83 o 
   1   6   3      398.62      407.53      6.29 o 
   2   6   3     1199.17     1310.69     17.00 o 
   3   6   3      203.08      198.76      4.31 o 
   4   6   3        3.24        1.98      0.87 o 
   5   6   3      174.24      179.58      5.84 o 
   6   6   3       35.21       32.72      3.31 o 
   7   6   3        0.05       -0.32      1.63 o 
   8   6   3        5.45        7.59      2.49 o 
  -8   7   3        1.29        1.59      5.49 o 
  -7   7   3        0.69        8.28      2.89 o 
  -6   7   3       26.08       19.55      3.64 o 
  -5   7   3       51.74       53.99      4.89 o 
  -4   7   3       22.97       18.01      1.84 o 
  -3   7   3      577.16      596.65     14.39 o 
  -2   7   3     3296.29     3402.90     47.66 o 
  -1   7   3      504.61      548.58      9.63 o 
   0   7   3       10.01        6.99      1.04 o 
   1   7   3       37.17       40.48      1.85 o 
   2   7   3      839.09      872.17     12.13 o 
   3   7   3      122.05      119.27      4.06 o 
   4   7   3       19.42       26.89      2.09 o 
   5   7   3        0.86        1.29      1.16 o 
   6   7   3       41.10       28.61      3.13 o 
   7   7   3        0.23        0.62      1.76 o 
   8   7   3        0.70       -2.56      2.12 o 
  -8   8   3        9.24       12.61      3.72 o 
  -7   8   3       31.72       37.01      4.81 o 
  -6   8   3        3.01        4.86      3.49 o 
  -5   8   3      273.79      274.47      6.19 o 
  -4   8   3      237.56      217.78     11.68 o 
  -3   8   3      406.27      410.06     11.17 o 
  -2   8   3      918.10      844.33     14.18 o 
  -1   8   3       40.87       45.79      2.49 o 
   0   8   3       73.30       79.62      2.87 o 
   1   8   3       56.60       48.11      2.10 o 
   2   8   3      795.40      832.34     11.88 o 
   3   8   3      846.33      863.79     12.67 o 
   4   8   3       58.41       59.66      2.88 o 
   5   8   3        5.56        5.77      1.84 o 
   6   8   3       10.17       12.58      3.02 o 
   7   8   3        5.36        6.69      2.28 o 
   8   8   3        4.83        7.09      2.62 o 
  -8   9   3       27.61       26.46      4.71 o 
  -7   9   3        0.72        2.16      2.75 o 
  -6   9   3        1.06        2.00      2.09 o 
  -5   9   3        7.45       12.48      2.51 o 
  -4   9   3        9.01        8.89      1.41 o 
  -3   9   3       58.05       79.24      3.74 o 
  -2   9   3      143.26      152.36      4.59 o 
  -1   9   3        4.51        5.97      1.33 o 
   0   9   3        0.34        0.05      1.30 o 
   1   9   3      115.66      107.95      3.84 o 
   2   9   3       44.46       69.20      2.64 o 
   3   9   3        2.89        3.56      1.17 o 
   4   9   3        1.53        0.30      1.04 o 
   5   9   3       39.91       41.88      3.65 o 
   6   9   3       69.63       79.22      5.20 o 
   7   9   3        6.14        7.56      2.30 o 
   8   9   3        3.03        5.66      2.67 o 
  -8  10   3       22.95       36.23      5.77 o 
  -7  10   3       11.24       26.52      4.40 o 
  -6  10   3        9.47        7.59      2.59 o 
  -5  10   3      126.24      119.07      6.81 o 
  -4  10   3       29.26       29.45      2.83 o 
  -3  10   3       40.14       35.11      5.21 o 
  -2  10   3      349.43      330.42      9.54 o 
  -1  10   3      921.61      943.34     15.46 o 
   0  10   3        0.09        0.95      1.11 o 
   1  10   3       24.95       30.10      2.06 o 
   2  10   3      129.98      124.70      3.54 o 
   3  10   3       43.91       52.53      2.59 o 
   4  10   3        0.01       -0.18      1.08 o 
   5  10   3      121.81      126.49      5.78 o 
   6  10   3        0.27       -0.01      1.54 o 
   7  10   3        2.39        4.55      2.21 o 
  -7  11   3       14.52       13.63      4.01 o 
  -6  11   3        1.12        0.46      3.59 o 
  -5  11   3       34.00       34.92     10.08 o 
  -4  11   3        3.76        2.56      3.67 o 
  -3  11   3      197.89      200.93      6.90 o 
  -2  11   3      138.00      125.99      5.73 o 
  -1  11   3        0.03        0.35      1.17 o 
   0  11   3        3.52        3.65      1.24 o 
   1  11   3     1421.55     1438.97     17.02 o 
   2  11   3       79.10       78.98      3.05 o 
   3  11   3       11.97       12.94      2.32 o 
   4  11   3        2.17        0.82      1.21 o 
   5  11   3        3.32        2.62      1.49 o 
   6  11   3       56.97       57.79      4.72 o 
   7  11   3       12.96       12.17      2.88 o 
  -7  12   3        0.48       -1.57      2.75 o 
  -6  12   3        0.02        1.44      3.06 o 
  -5  12   3        1.68        2.82      2.09 o 
  -4  12   3        0.70        0.41      1.44 o 
  -3  12   3      652.78      565.55     11.37 o 
  -2  12   3        2.01        1.31      1.05 o 
  -1  12   3      191.38      186.96      9.41 o 
   0  12   3       95.38       96.09      3.82 o 
   1  12   3        2.95        6.86      1.62 o 
   2  12   3       20.07       27.73      2.14 o 
   3  12   3      474.46      467.89      8.62 o 
   4  12   3       67.64       75.42      3.48 o 
   5  12   3        4.07        4.75      1.70 o 
   6  12   3        2.22        5.14      1.98 o 
   7  12   3        0.60       -0.51      2.03 o 
  -7  13   3       33.97       52.76      6.11 o 
  -6  13   3        6.24        5.51      2.84 o 
  -5  13   3       51.50       47.60      5.02 o 
  -4  13   3      194.07      181.44      7.83 o 
  -3  13   3      223.27      197.36      5.88 o 
  -2  13   3       10.52       10.86      1.69 o 
  -1  13   3        0.85       -0.54      1.11 o 
   0  13   3       18.21       32.60      2.25 o 
   1  13   3       45.18       56.98      4.27 o 
   2  13   3       22.72       17.18      1.86 o 
   3  13   3       16.42       21.61      2.12 o 
   4  13   3       71.77       70.42      4.78 o 
   5  13   3        9.52        4.36      1.74 o 
   6  13   3        0.36       -0.88      2.36 o 
   7  13   3       15.74       10.40      2.66 o 
  -7  14   3       12.26       20.59      4.56 o 
  -6  14   3       12.43        1.78      2.80 o 
  -5  14   3       14.00       18.79      6.61 o 
  -4  14   3       99.49       93.68     11.16 o 
  -3  14   3       23.81       18.86      2.31 o 
  -2  14   3        2.47        3.20      1.51 o 
  -1  14   3        3.07        4.55      1.43 o 
   0  14   3       32.18       37.19      4.43 o 
   1  14   3        0.99        0.81      1.31 o 
   2  14   3      129.84      130.75      4.18 o 
   3  14   3       21.17       23.00      2.92 o 
   4  14   3       52.56       50.23      4.64 o 
   5  14   3        4.38        3.98      4.10 o 
   6  14   3        0.55        3.18      2.02 o 
  -6  15   3        1.98        9.39      3.99 o 
  -5  15   3        0.59        0.70      2.14 o 
  -4  15   3        1.65        6.59      2.55 o 
  -3  15   3       95.45       80.21      7.76 o 
  -2  15   3      115.62      117.25      4.96 o 
  -1  15   3       59.20       62.28      3.24 o 
   0  15   3      126.01      123.96      4.39 o 
   1  15   3       12.47       10.02      2.00 o 
   2  15   3        7.64       12.12      2.22 o 
   3  15   3       29.75       28.24      2.48 o 
   4  15   3       28.21       30.21      3.38 o 
   5  15   3       18.72       21.44      3.06 o 
   6  15   3        3.52        5.77      2.36 o 
  -6  16   3        2.48        2.19      5.41 o 
  -5  16   3        1.73        0.13      2.41 o 
  -4  16   3       93.41       84.72      6.52 o 
  -3  16   3       22.29       27.32      3.64 o 
  -2  16   3        3.52        4.27      1.45 o 
  -1  16   3       21.24       23.30      2.56 o 
   0  16   3        6.02        5.26      1.40 o 
   1  16   3        3.29        5.32      1.53 o 
   2  16   3        0.00        0.73      1.61 o 
   3  16   3      132.71      136.14      4.78 o 
   4  16   3        6.64        6.41      3.19 o 
   5  16   3       24.35       14.59      4.41 o 
   6  16   3        0.00        0.58      2.05 o 
  -6  17   3        0.09        0.11      2.62 o 
  -5  17   3        0.31       -0.03      2.10 o 
  -4  17   3       32.83       32.17      3.67 o 
  -3  17   3       13.20       12.48      2.40 o 
  -2  17   3       10.82       15.01      2.31 o 
  -1  17   3        0.14        3.99      1.28 o 
   0  17   3       23.19       24.09      2.60 o 
   1  17   3        6.98       10.21      2.70 o 
   2  17   3        0.34        3.63      1.74 o 
   3  17   3      138.91      135.69      8.37 o 
   4  17   3        2.42        1.44      2.78 o 
   5  17   3        0.70        2.90      2.04 o 
  -5  18   3       15.16        8.47      3.45 o 
  -4  18   3        3.93       13.24      2.71 o 
  -3  18   3       68.40       74.58      7.75 o 
  -2  18   3        0.09        3.52      1.82 o 
  -1  18   3       21.47       22.97      2.42 o 
   0  18   3       24.65       30.11      3.12 o 
   1  18   3        0.86        3.63      1.68 o 
   2  18   3       19.19       26.46      6.84 o 
   3  18   3       21.30       21.29      4.06 o 
   4  18   3        2.83        1.30      3.29 o 
   5  18   3        0.05       -0.91      3.43 o 
  -5  19   3       33.90       28.88      3.97 o 
  -4  19   3        1.19        3.66      2.63 o 
  -3  19   3        4.47        7.77      3.89 o 
  -2  19   3        3.71        5.06      1.92 o 
  -1  19   3        1.47        2.75      1.56 o 
   0  19   3        1.56        2.71      1.68 o 
   1  19   3        1.13        2.93      1.83 o 
   2  19   3        8.34        8.32      2.00 o 
   3  19   3       15.26       12.59      3.34 o 
   4  19   3        2.77        2.71      2.80 o 
   5  19   3        0.76       -0.06      3.01 o 
  -4  20   3        7.64        5.86      2.56 o 
  -3  20   3        1.06        5.29      2.24 o 
  -2  20   3       13.65       19.06      3.24 o 
  -1  20   3       14.34       19.01      3.44 o 
   0  20   3       12.00       15.41      2.51 o 
   1  20   3       46.45       59.88      4.54 o 
   2  20   3        0.14       -0.49      2.37 o 
   3  20   3        5.53        3.73      2.96 o 
   4  20   3        0.05        1.98      7.24 o 
  -3  21   3       11.21       12.53      2.87 o 
  -2  21   3       18.39       23.57      3.38 o 
  -1  21   3        0.28        4.15      2.76 o 
   0  21   3       15.34       21.07      3.92 o 
   1  21   3        0.39       -0.34      1.84 o 
   2  21   3      118.20      121.30      8.66 o 
   3  21   3       13.31       10.40      3.73 o 
  -3  22   3        2.71        0.94      2.52 o 
  -2  22   3        4.69        7.95      3.28 o 
  -1  22   3        1.69        3.97      3.11 o 
   0  22   3       10.03       17.27      3.84 o 
   1  22   3        4.50        6.30      2.59 o 
   2  22   3        0.10        1.18      2.92 o 
  -1  23   3        0.20       -1.52      3.26 o 
   0  23   3        1.17        3.43      3.14 o 
   1  23   3        0.80        7.25      2.80 o 
  -8   0   4        9.67        5.95      5.17 o 
  -6   0   4        4.41        3.05      3.66 o 
  -4   0   4      218.01      229.87     12.30 o 
  -2   0   4      431.99      382.81      9.80 o 
   0   0   4     2781.71     1936.85    125.30 o 
   2   0   4     1348.84     1450.49     25.23 o 
   4   0   4      109.89      105.76      4.52 o 
   6   0   4        8.45       10.54      2.73 o 
   8   0   4       22.71       22.67      6.75 o 
  -8   1   4        7.56       15.70      4.27 o 
  -7   1   4       38.60       42.64      4.49 o 
  -6   1   4      120.22      117.52      8.20 o 
  -5   1   4        1.35        1.56      2.08 o 
  -4   1   4       19.69       31.84      3.27 o 
  -3   1   4      439.70      513.11      9.75 o 
  -2   1   4      434.51      468.89      7.95 o 
  -1   1   4      178.18      179.81      2.70 o 
   0   1   4      908.64      934.10     12.04 o 
   1   1   4      406.58      409.22      5.15 o 
   2   1   4     1530.03     1530.12     17.03 o 
   3   1   4        4.06        4.08      0.89 o 
   4   1   4        3.16        1.63      0.99 o 
   5   1   4        1.80        0.56      1.16 o 
   6   1   4       27.48       29.49      3.26 o 
   7   1   4       70.62       67.22      4.96 o 
   8   1   4        0.30       -2.05      2.67 o 
  -8   2   4       34.34       42.37      6.74 o 
  -7   2   4       70.88       88.05      8.48 o 
  -6   2   4       24.34       19.12      3.55 o 
  -5   2   4       26.08       27.37      2.53 o 
  -4   2   4       46.39       63.43      6.79 o 
  -3   2   4        6.42       13.05      2.03 o 
  -2   2   4       68.52       64.10      2.70 o 
  -1   2   4      233.72      192.91      4.42 o 
   0   2   4        8.90        8.09      0.79 o 
   1   2   4        0.04        3.18      0.66 o 
   2   2   4      473.43      453.37      6.94 o 
   3   2   4       33.90       35.23      1.60 o 
   4   2   4        0.08        0.82      0.92 o 
   5   2   4        9.66       12.42      1.89 o 
   6   2   4       96.99      103.94      4.82 o 
   7   2   4       19.91       26.01      3.71 o 
   8   2   4        3.94       12.06      5.49 o 
  -8   3   4       68.43       71.89      7.52 o 
  -7   3   4        5.62        6.97      3.78 o 
  -6   3   4       37.30       34.87      4.66 o 
  -5   3   4       88.14       86.80      4.08 o 
  -4   3   4        0.51        0.06      1.20 o 
  -3   3   4      392.84      449.84      9.78 o 
  -2   3   4      118.05      122.86      4.33 o 
  -1   3   4       59.79       57.43      2.32 o 
   0   3   4        8.15        0.44      0.60 o 
   1   3   4        0.31        0.68      0.60 o 
   2   3   4      161.40      164.00      4.83 o 
   3   3   4      312.31      360.16      5.92 o 
   4   3   4      101.87      119.00      3.34 o 
   5   3   4        0.68        0.65      1.09 o 
   6   3   4        1.65        0.06      4.10 o 
   7   3   4        1.86        0.49      2.02 o 
   8   3   4       24.93       27.30      6.26 o 
  -8   4   4       48.28       48.38      6.09 o 
  -7   4   4       12.79       11.67      6.95 o 
  -6   4   4      152.42      151.08      8.36 o 
  -5   4   4       76.76       94.39     10.61 o 
  -4   4   4       75.38       87.49      2.90 o 
  -3   4   4       27.35       28.33      2.78 o 
  -2   4   4     1856.00     1838.80     27.33 o 
  -1   4   4       39.08       27.15      1.71 o 
   0   4   4      165.01      142.70      2.74 o 
   1   4   4      186.09      200.53      3.19 o 
   2   4   4        4.59        6.71      1.50 o 
   3   4   4       98.12       82.37      2.06 o 
   4   4   4       69.61       75.45      2.46 o 
   5   4   4        4.33        4.02      1.20 o 
   6   4   4        6.53        5.15      1.82 o 
   7   4   4       17.42       22.39      3.61 o 
   8   4   4       11.92        8.90      3.20 o 
  -8   5   4        3.88        4.40      6.94 o 
  -7   5   4        4.04        4.12      4.04 o 
  -6   5   4       10.63       11.93      3.23 o 
  -5   5   4      104.86      102.67      9.80 o 
  -4   5   4      149.27      143.57      3.67 o 
  -3   5   4      356.53      319.82      7.61 o 
  -2   5   4      361.62      375.60      7.87 o 
  -1   5   4     1522.81     1587.18     23.37 o 
   0   5   4       83.85       70.57      1.95 o 
   1   5   4       20.91       15.92      1.03 o 
   2   5   4      161.18      165.48      3.58 o 
   3   5   4      258.72      240.17      3.92 o 
   4   5   4      305.06      254.20      5.90 o 
   5   5   4       20.22       27.24      2.87 o 
   6   5   4        0.01        2.63      1.59 o 
   7   5   4       11.61       14.15      2.60 o 
   8   5   4        0.00       -0.58      2.59 o 
  -8   6   4       75.16       75.22      7.40 o 
  -7   6   4       17.54       25.08      4.14 o 
  -6   6   4      101.46      103.02      7.62 o 
  -5   6   4        5.49        6.37      1.89 o 
  -4   6   4       34.36       30.90      1.90 o 
  -3   6   4      121.11      142.69      4.81 o 
  -2   6   4      959.30     1124.82     18.08 o 
  -1   6   4     1070.88     1103.45     17.10 o 
   0   6   4       21.28       20.88      1.46 o 
   1   6   4      394.07      442.16      6.03 o 
   2   6   4      959.11      961.14     11.43 o 
   3   6   4       27.76       24.30      1.23 o 
   4   6   4        0.43        0.42      0.77 o 
   5   6   4        8.69       13.84      2.28 o 
   6   6   4        4.35        2.35      1.66 o 
   7   6   4        0.49        5.16      2.48 o 
   8   6   4        0.07        5.61      2.84 o 
  -8   7   4        3.62        1.99      3.29 o 
  -7   7   4       21.93       22.97      6.36 o 
  -6   7   4       38.40       39.51      4.93 o 
  -5   7   4       46.73       48.67      3.90 o 
  -4   7   4       57.28       48.09      3.50 o 
  -3   7   4       20.91       22.64      2.96 o 
  -2   7   4       19.86       12.88      1.75 o 
  -1   7   4       97.68      114.46      3.70 o 
   0   7   4      617.90      695.72     10.01 o 
   1   7   4       11.29        5.10      0.97 o 
   2   7   4      288.02      350.72      6.03 o 
   3   7   4        2.76        1.67      0.89 o 
   4   7   4        4.51        6.05      1.30 o 
   5   7   4       60.86       65.51      4.36 o 
   6   7   4        0.06        2.21      2.25 o 
   7   7   4        3.36        5.82      2.28 o 
   8   7   4       16.07       12.20      3.62 o 
  -8   8   4        0.02       -0.43      4.62 o 
  -7   8   4        4.02        3.65      3.18 o 
  -6   8   4       47.68       37.84      4.78 o 
  -5   8   4      112.70      112.91      6.72 o 
  -4   8   4       90.89       98.03      6.17 o 
  -3   8   4       30.82       31.88      4.90 o 
  -2   8   4      447.95      436.81      8.90 o 
  -1   8   4      250.20      249.90      5.85 o 
   0   8   4     1194.95     1179.41     15.70 o 
   1   8   4      222.10      264.90      5.07 o 
   2   8   4      170.23      170.65      3.91 o 
   3   8   4        2.54        3.26      1.13 o 
   4   8   4       37.11       40.62      2.55 o 
   5   8   4        0.05        1.29      2.46 o 
   6   8   4        9.31       14.67      2.48 o 
   7   8   4        1.60        3.70      2.08 o 
   8   8   4        2.56        5.61      3.14 o 
  -8   9   4       34.88       37.12     10.45 o 
  -7   9   4       23.60       35.13      4.94 o 
  -6   9   4        3.45       10.92      6.50 o 
  -5   9   4       38.27       26.50      2.91 o 
  -4   9   4       22.65       23.11      3.30 o 
  -3   9   4      111.47      105.43      5.99 o 
  -2   9   4       29.98       28.09      5.68 o 
  -1   9   4      205.56      225.14      5.70 o 
   0   9   4      222.92      240.33      6.40 o 
   1   9   4      565.85      605.66      9.38 o 
   2   9   4        6.10        6.54      1.19 o 
   3   9   4       21.24       29.78      1.94 o 
   4   9   4        9.47        8.37      1.76 o 
   5   9   4        6.66        4.73      1.89 o 
   6   9   4       39.03       39.79      3.87 o 
   7   9   4        0.33        0.87      1.99 o 
  -7  10   4        0.01       -2.09      2.45 o 
  -6  10   4       60.92       63.92     14.70 o 
  -5  10   4       42.10       43.73      6.68 o 
  -4  10   4       14.59       12.81      2.78 o 
  -3  10   4      130.83      109.11      4.36 o 
  -2  10   4      549.74      522.31     10.41 o 
  -1  10   4      106.76      114.83      3.99 o 
   0  10   4       34.00       43.78      2.77 o 
   1  10   4      326.55      329.93      6.26 o 
   2  10   4       11.55        8.51      1.40 o 
   3  10   4        0.94        0.25      0.96 o 
   4  10   4       22.68       22.45      2.63 o 
   5  10   4      127.09      111.22      5.89 o 
   6  10   4        0.43        1.13      1.74 o 
   7  10   4       29.91       22.69      3.52 o 
  -7  11   4        8.45       10.35      8.12 o 
  -6  11   4       10.67       12.36      3.12 o 
  -5  11   4       43.83       42.08      4.84 o 
  -4  11   4       76.87       73.61      5.42 o 
  -3  11   4      201.01      170.31     10.58 o 
  -2  11   4      142.09      137.52      4.66 o 
  -1  11   4      200.21      199.40      5.49 o 
   0  11   4      370.21      363.49      7.87 o 
   1  11   4       70.21       77.61      3.11 o 
   2  11   4       28.84       24.39      1.95 o 
   3  11   4        0.24        1.51      1.07 o 
   4  11   4        0.60       -0.37      1.37 o 
   5  11   4        1.76        2.36      2.82 o 
   6  11   4        2.69        3.02      1.86 o 
   7  11   4        3.63        2.79      2.23 o 
  -7  12   4       41.22       38.53      5.50 o 
  -6  12   4        3.63        5.81      2.52 o 
  -5  12   4        5.08        7.98      2.47 o 
  -4  12   4       16.01       13.60      2.29 o 
  -3  12   4       18.73        8.18      4.28 o 
  -2  12   4       41.54       31.41      2.77 o 
  -1  12   4      310.38      288.58      6.96 o 
   0  12   4       29.46       26.40      2.44 o 
   1  12   4       38.39       37.66      2.49 o 
   2  12   4       10.96       13.31      2.10 o 
   3  12   4      146.74      149.46      4.31 o 
   4  12   4        6.93        9.64      1.90 o 
   5  12   4       13.22       10.84      3.01 o 
   6  12   4        0.18       -0.91      1.61 o 
   7  12   4        5.42        9.43      2.79 o 
  -7  13   4        0.21        1.91      3.32 o 
  -6  13   4        3.99        5.07      2.88 o 
  -5  13   4       28.86       28.71      4.03 o 
  -4  13   4        3.05        8.46      2.49 o 
  -3  13   4       12.88       19.21      2.45 o 
  -2  13   4       14.84       21.04      2.37 o 
  -1  13   4       78.90       71.64      3.79 o 
   0  13   4       19.55       20.24      2.34 o 
   1  13   4       50.80       58.57      2.74 o 
   2  13   4        3.15        0.51      0.99 o 
   3  13   4       96.87       82.16      4.74 o 
   4  13   4       67.98       66.08      4.70 o 
   5  13   4        0.66        3.96      1.67 o 
   6  13   4       18.90       14.93      2.89 o 
   7  13   4       21.35       31.00      4.04 o 
  -7  14   4       40.34       46.27      6.20 o 
  -6  14   4       16.73       17.83      4.17 o 
  -5  14   4        0.26        0.48      2.32 o 
  -4  14   4       85.58       78.21     10.01 o 
  -3  14   4       61.14       58.85      3.87 o 
  -2  14   4        4.46        7.23      1.74 o 
  -1  14   4      104.50      102.29      4.25 o 
   0  14   4      159.44      173.42      5.48 o 
   1  14   4        0.20        2.57      1.52 o 
   2  14   4        0.10       -0.49      1.01 o 
   3  14   4        0.00        2.04      1.97 o 
   4  14   4       64.45       59.03      4.90 o 
   5  14   4       62.24       50.44      4.36 o 
   6  14   4        0.01        4.99      2.16 o 
  -6  15   4        1.46        3.29      6.80 o 
  -5  15   4        2.38        3.02      2.34 o 
  -4  15   4       30.63       23.28      3.63 o 
  -3  15   4        0.07        1.22      1.47 o 
  -2  15   4       82.26       80.26      4.33 o 
  -1  15   4        6.29        6.16      1.59 o 
   0  15   4      235.81      234.01      5.71 o 
   1  15   4        0.28       -1.65      1.31 o 
   2  15   4      120.43      115.60      5.08 o 
   3  15   4        1.32        1.35      1.42 o 
   4  15   4       58.67       45.05      5.05 o 
   5  15   4       16.12       16.74      4.76 o 
   6  15   4       33.70       30.32      3.82 o 
  -6  16   4        0.62       -2.23      2.94 o 
  -5  16   4        0.07       -0.28      2.36 o 
  -4  16   4       68.14       65.08      5.94 o 
  -3  16   4       58.61       54.74      6.60 o 
  -2  16   4        3.46        7.14      3.16 o 
  -1  16   4       35.54       35.93      4.61 o 
   0  16   4       19.00       20.98      2.47 o 
   1  16   4        8.08        7.16      1.92 o 
   2  16   4       10.52        9.88      2.28 o 
   3  16   4        0.05        0.87      1.51 o 
   4  16   4        5.41        5.52      1.97 o 
   5  16   4       11.96        8.51      2.38 o 
   6  16   4        1.76        1.43      2.93 o 
  -5  17   4        0.00        1.53      2.72 o 
  -4  17   4       70.45       56.87      5.69 o 
  -3  17   4       37.70       44.00      4.70 o 
  -2  17   4        1.00        2.92      1.88 o 
  -1  17   4        9.25        8.95      1.65 o 
   0  17   4       45.30       38.06      3.25 o 
   1  17   4       25.51       32.47      3.28 o 
   2  17   4       20.12       19.72      2.84 o 
   3  17   4        8.37        9.53      3.13 o 
   4  17   4       51.96       38.67      3.98 o 
   5  17   4        0.48        3.92      2.36 o 
  -5  18   4        0.08        0.02      2.66 o 
  -4  18   4        0.17        3.52      2.49 o 
  -3  18   4       15.18       12.71      3.94 o 
  -2  18   4       21.50       26.20      3.05 o 
  -1  18   4        0.24        2.34      1.72 o 
   0  18   4        6.40        7.47      1.93 o 
   1  18   4      216.54      221.03      7.14 o 
   2  18   4        1.71        2.75      2.55 o 
   3  18   4       80.23       84.12      7.14 o 
   4  18   4        2.34        3.94      2.02 o 
   5  18   4        0.00       -0.20      2.02 o 
  -5  19   4        3.56        9.68      3.02 o 
  -4  19   4       17.95       25.90      3.61 o 
  -3  19   4       12.95       10.21      2.53 o 
  -2  19   4       17.06       15.57      2.78 o 
  -1  19   4        2.92        3.94      1.67 o 
   0  19   4       16.69       18.20      2.63 o 
   1  19   4        0.23        2.54      1.96 o 
   2  19   4       77.52       88.88      7.14 o 
   3  19   4       16.72       15.33      3.60 o 
   4  19   4        4.74        1.31      2.81 o 
  -4  20   4        4.50        2.94      2.75 o 
  -3  20   4        8.61        5.96      2.54 o 
  -2  20   4        3.35        6.64      2.30 o 
  -1  20   4       23.14       23.13      3.80 o 
   0  20   4        0.55        4.08      2.00 o 
   1  20   4       13.28       12.93      2.74 o 
   2  20   4        2.71        1.15      2.52 o 
   3  20   4        4.48        3.80      3.09 o 
   4  20   4        0.82        3.21      3.29 o 
  -3  21   4        3.86        5.30      2.61 o 
  -2  21   4        3.90        2.50      2.72 o 
  -1  21   4        1.39        2.68      6.37 o 
   0  21   4        3.20        2.63      2.00 o 
   1  21   4        2.92        4.26      2.75 o 
   2  21   4       34.52       30.53      4.72 o 
   3  21   4        0.00        0.74      2.89 o 
  -2  22   4       16.53       13.47      3.74 o 
  -1  22   4        0.01        1.52      4.10 o 
   0  22   4        0.85       -1.82      4.06 o 
   1  22   4       13.27        8.92      3.23 o 
   2  22   4       12.81        8.19      3.47 o 
   0  23   4       15.86       12.78      4.00 o 
  -7   0   5      284.60      292.39     17.45 o 
  -5   0   5      126.24      123.46     11.19 o 
  -3   0   5       83.34       67.27      4.98 o 
  -1   0   5      267.12      293.86      5.72 o 
   1   0   5     3754.86     4148.22     56.09 o 
   3   0   5      173.87      160.16      5.76 o 
   5   0   5        1.97        1.70      1.70 o 
   7   0   5      282.62      256.60     16.08 o 
  -8   1   5        4.79       -0.47      4.79 o 
  -7   1   5       15.18       16.34      3.57 o 
  -6   1   5        0.66        6.96      3.36 o 
  -5   1   5      145.73      169.51      8.02 o 
  -4   1   5      295.91      317.46      7.56 o 
  -3   1   5      582.52      635.54     10.92 o 
  -2   1   5       58.12       48.16      2.61 o 
  -1   1   5     2619.41     2737.06     26.81 o 
   0   1   5       34.69       41.71      1.76 o 
   1   1   5      350.12      323.52      4.47 o 
   2   1   5      104.51       90.04      2.03 o 
   3   1   5      105.24       92.08      4.44 o 
   4   1   5      111.88      107.53      3.01 o 
   5   1   5      114.75      115.93      4.02 o 
   6   1   5        0.15        0.81      2.14 o 
   7   1   5        3.38        3.71      1.98 o 
   8   1   5        0.76        3.94      2.96 o 
  -8   2   5       20.08       18.24      4.89 o 
  -7   2   5       57.82       55.60      6.11 o 
  -6   2   5       52.07       51.25      5.52 o 
  -5   2   5        1.33       -0.92      1.91 o 
  -4   2   5       99.51      100.41      5.21 o 
  -3   2   5       43.21       69.69      3.47 o 
  -2   2   5       36.13       37.33      2.37 o 
  -1   2   5       14.24       17.40      1.04 o 
   0   2   5     1192.33     1304.01     14.80 o 
   1   2   5      413.45      389.16      5.17 o 
   2   2   5       11.90       13.47      1.23 o 
   3   2   5      192.80      220.53      3.84 o 
   4   2   5       35.40       32.21      1.82 o 
   5   2   5       65.25       60.99      4.57 o 
   6   2   5        8.38        3.95      1.97 o 
   7   2   5        0.73        0.34      1.65 o 
   8   2   5        0.05        4.39      3.25 o 
  -8   3   5        1.93        2.68      3.44 o 
  -7   3   5        0.34       -3.32      4.21 o 
  -6   3   5       14.83       11.57      2.88 o 
  -5   3   5       39.43       41.36      3.80 o 
  -4   3   5      379.33      324.85      9.64 o 
  -3   3   5      104.26      117.86      5.40 o 
  -2   3   5        7.22        4.03      1.22 o 
  -1   3   5      457.36      424.95      7.11 o 
   0   3   5     4464.84     4941.54     51.62 o 
   1   3   5     2181.02     2371.77     33.49 o 
   2   3   5      133.07      136.92      3.27 o 
   3   3   5      230.51      223.83      4.75 o 
   4   3   5      223.23      218.76      4.92 o 
   5   3   5        0.01        1.20      1.19 o 
   6   3   5      146.67      137.13      5.83 o 
   7   3   5       11.15        7.88      3.60 o 
   8   3   5       11.32       10.10      3.78 o 
  -8   4   5       15.34        9.17      3.77 o 
  -7   4   5        0.14       -2.56      2.39 o 
  -6   4   5       38.62       43.75      5.01 o 
  -5   4   5        6.66        5.07      2.09 o 
  -4   4   5      314.55      288.99     17.51 o 
  -3   4   5      335.82      282.57      9.61 o 
  -2   4   5       88.23       95.91      3.27 o 
  -1   4   5      664.65      669.46      8.83 o 
   0   4   5      428.83      388.11      5.62 o 
   1   4   5     1440.43     1549.20     19.61 o 
   2   4   5      173.32      154.82      3.55 o 
   3   4   5       73.68       69.53      3.08 o 
   4   4   5      286.09      293.06      6.83 o 
   5   4   5       36.56       41.78      4.25 o 
   6   4   5       48.72       48.42      4.75 o 
   7   4   5        0.54        2.55      2.06 o 
   8   4   5        4.13        0.32      3.53 o 
  -8   5   5       44.21       42.30      6.03 o 
  -7   5   5        0.24        0.98      2.39 o 
  -6   5   5      114.38      115.49      8.15 o 
  -5   5   5       74.05       74.14      4.85 o 
  -4   5   5        9.80       19.20      3.11 o 
  -3   5   5        5.87        4.31      1.63 o 
  -2   5   5       25.08       20.99      2.54 o 
  -1   5   5       67.36       58.13      2.11 o 
   0   5   5        9.73       11.10      1.20 o 
   1   5   5       69.65       80.35      2.59 o 
   2   5   5       57.28       62.26      2.39 o 
   3   5   5     1119.22     1085.64     15.07 o 
   4   5   5       22.79       20.36      1.78 o 
   5   5   5      263.65      241.54      7.35 o 
   6   5   5      243.80      219.00      7.33 o 
   7   5   5        0.20        4.40      2.29 o 
   8   5   5       14.33        7.75      3.11 o 
  -8   6   5        1.45        0.63      5.93 o 
  -7   6   5        4.46        4.18      3.00 o 
  -6   6   5       10.62       18.85      3.61 o 
  -5   6   5      263.02      239.86      7.78 o 
  -4   6   5       32.28       35.85      3.23 o 
  -3   6   5      209.20      228.63      6.47 o 
  -2   6   5       99.70      118.30      4.12 o 
  -1   6   5     1059.04     1073.81     14.92 o 
   0   6   5        0.00       -0.28      0.74 o 
   1   6   5      322.67      349.69      5.24 o 
   2   6   5        0.00        3.37      1.02 o 
   3   6   5        2.88        6.52      1.27 o 
   4   6   5       81.07       80.42      4.37 o 
   5   6   5       46.13       48.02      3.83 o 
   6   6   5       49.61       43.50      3.89 o 
   7   6   5        8.19        8.27      2.67 o 
   8   6   5        0.48       -3.63      2.42 o 
  -8   7   5       22.38       27.51      5.04 o 
  -7   7   5        0.01       -0.70      2.46 o 
  -6   7   5       11.00       13.87      3.07 o 
  -5   7   5       41.25       37.87      3.65 o 
  -4   7   5       28.56       23.22      2.67 o 
  -3   7   5      154.76      142.30      4.97 o 
  -2   7   5      120.39       93.44      3.74 o 
  -1   7   5      821.63      806.00     13.69 o 
   0   7   5      239.78      231.03      4.64 o 
   1   7   5       26.55       21.67      1.40 o 
   2   7   5       73.25       76.88      2.09 o 
   3   7   5      108.95       97.97      5.34 o 
   4   7   5        0.00        0.94      1.37 o 
   5   7   5       10.98       10.93      2.05 o 
   6   7   5       98.81       91.75      7.80 o 
   7   7   5       10.02       13.84      2.66 o 
  -8   8   5        6.99        9.40      3.81 o 
  -7   8   5        4.86       10.75      3.50 o 
  -6   8   5       37.35       35.43      4.63 o 
  -5   8   5       18.91       24.01      2.90 o 
  -4   8   5        1.38        2.05      1.61 o 
  -3   8   5      121.47      123.14      4.63 o 
  -2   8   5      488.94      505.83     12.29 o 
  -1   8   5      111.90      133.99      6.77 o 
   0   8   5       10.94       13.35      2.03 o 
   1   8   5       42.30       36.92      2.05 o 
   2   8   5     1347.81     1382.69     18.36 o 
   3   8   5       41.67       42.08      3.21 o 
   4   8   5       28.12       27.75      2.83 o 
   5   8   5      228.59      200.74      6.89 o 
   6   8   5       12.22       14.33      2.62 o 
   7   8   5       58.18       54.77      4.80 o 
  -7   9   5        1.04        1.01      4.26 o 
  -6   9   5        0.41        0.21      1.75 o 
  -5   9   5        5.31        7.66      2.08 o 
  -4   9   5        7.77       10.85      2.07 o 
  -3   9   5        5.85        9.32      1.81 o 
  -2   9   5      330.60      327.04     10.96 o 
  -1   9   5      392.62      380.70      9.96 o 
   0   9   5       28.69       23.12      1.89 o 
   1   9   5        0.30        2.59      1.04 o 
   2   9   5       64.88       56.71      3.09 o 
   3   9   5      114.31      120.96      4.70 o 
   4   9   5        0.73        3.38      1.39 o 
   5   9   5        0.32        3.43      1.58 o 
   6   9   5      115.13      128.49      8.57 o 
   7   9   5        2.86        0.13      2.01 o 
  -7  10   5        8.49       13.46      3.73 o 
  -6  10   5        1.71        5.44      2.35 o 
  -5  10   5       76.39       64.45      4.54 o 
  -4  10   5       12.25        9.73      2.09 o 
  -3  10   5       24.12       21.53      2.45 o 
  -2  10   5       55.84       65.69      3.66 o 
  -1  10   5        4.55       10.74      1.85 o 
   0  10   5      208.58      196.53      4.67 o 
   1  10   5        0.02       -0.70      1.17 o 
   2  10   5      134.43      118.37      3.53 o 
   3  10   5      228.68      234.56      6.74 o 
   4  10   5        3.52        3.20      1.45 o 
   5  10   5      167.93      144.32      6.04 o 
   6  10   5       95.95       90.50      5.91 o 
   7  10   5        3.94        1.09      1.93 o 
  -7  11   5        3.31       10.48      3.71 o 
  -6  11   5       17.10       24.70      3.98 o 
  -5  11   5       95.92       98.32      7.24 o 
  -4  11   5      109.64      105.23      5.35 o 
  -3  11   5      104.07      100.33      4.50 o 
  -2  11   5      249.11      262.05      9.04 o 
  -1  11   5      100.58      104.79      4.19 o 
   0  11   5       38.03       58.61      3.33 o 
   1  11   5        0.12       -1.14      0.93 o 
   2  11   5      225.45      204.66      5.35 o 
   3  11   5        2.56        1.39      1.38 o 
   4  11   5        5.79        4.87      2.52 o 
   5  11   5        0.00        3.42      1.78 o 
   6  11   5        7.76       10.21      2.89 o 
   7  11   5       27.22       32.62      4.04 o 
  -7  12   5       18.70       23.07      4.66 o 
  -6  12   5       31.92       27.45      4.62 o 
  -5  12   5        8.66        9.53      4.52 o 
  -4  12   5        0.56        4.95      1.75 o 
  -3  12   5       25.89       31.39      2.96 o 
  -2  12   5        0.40       -0.41      1.31 o 
  -1  12   5       59.35       60.03      3.66 o 
   0  12   5        3.82        6.64      1.57 o 
   1  12   5        9.09        4.70      1.30 o 
   2  12   5        4.49        5.77      1.34 o 
   3  12   5       24.09       24.30      2.74 o 
   4  12   5        3.10        2.54      1.51 o 
   5  12   5       84.92       74.48      4.99 o 
   6  12   5       12.84        9.60      2.60 o 
   7  12   5       28.06       19.10      3.61 o 
  -7  13   5        1.15        0.03      3.26 o 
  -6  13   5        8.68       10.93      3.47 o 
  -5  13   5       25.98       21.81      3.71 o 
  -4  13   5       68.55       55.22      6.53 o 
  -3  13   5        0.17        3.51      2.74 o 
  -2  13   5        7.01        9.78      1.87 o 
  -1  13   5        4.38        3.76      1.60 o 
   0  13   5       90.57      102.86      4.14 o 
   1  13   5       53.35       66.88      3.33 o 
   2  13   5       12.56       12.89      1.75 o 
   3  13   5        0.52        1.01      2.09 o 
   4  13   5      101.36      104.62     13.00 o 
   5  13   5       15.74       17.78      2.69 o 
   6  13   5        1.05       -1.72      1.90 o 
  -6  14   5        0.44        8.78      3.47 o 
  -5  14   5        8.08       11.82      3.13 o 
  -4  14   5        8.66        8.14      2.58 o 
  -3  14   5      160.01      138.16      5.49 o 
  -2  14   5       24.74       27.70      2.77 o 
  -1  14   5       33.94       37.38      3.08 o 
   0  14   5        7.79        8.13      1.81 o 
   1  14   5       14.60       17.58      3.55 o 
   2  14   5       10.39        7.90      2.13 o 
   3  14   5        9.35        7.16      2.35 o 
   4  14   5        0.59        3.97      1.79 o 
   5  14   5        2.83        4.86      2.22 o 
   6  14   5        2.71       -1.53      1.95 o 
  -6  15   5        0.31        0.34      5.05 o 
  -5  15   5       51.98       51.75     10.81 o 
  -4  15   5       17.19       14.64      3.87 o 
  -3  15   5        1.05        5.65      1.87 o 
  -2  15   5        6.78       12.40      2.07 o 
  -1  15   5       38.88       40.12      4.42 o 
   0  15   5       33.01       33.74      4.26 o 
   1  15   5       20.66       23.72      2.77 o 
   2  15   5        2.74        3.28      1.55 o 
   3  15   5        0.32        0.81      1.49 o 
   4  15   5       55.59       56.94      4.73 o 
   5  15   5       14.51       11.21      2.50 o 
   6  15   5        2.45        4.43      2.56 o 
  -6  16   5        0.45       -4.53      3.02 o 
  -5  16   5        0.10       -0.30      5.71 o 
  -4  16   5       12.49       17.71      6.67 o 
  -3  16   5       30.41       34.97      9.44 o 
  -2  16   5       71.55       71.19      4.74 o 
  -1  16   5        2.01        2.02      2.82 o 
   0  16   5        0.14       -1.69      1.37 o 
   1  16   5        0.40        4.32      1.91 o 
   2  16   5       27.63       29.94      4.04 o 
   3  16   5       10.76       11.70      2.38 o 
   4  16   5        0.52        0.31      2.10 o 
   5  16   5        0.05        0.90      1.95 o 
  -5  17   5        0.09        0.52      2.95 o 
  -4  17   5        6.73        9.56      5.83 o 
  -3  17   5        8.03       10.22      4.53 o 
  -2  17   5        0.10        1.80      2.24 o 
  -1  17   5        6.74        8.89      1.95 o 
   0  17   5        6.29        8.32      2.03 o 
   1  17   5       12.65       19.39      3.28 o 
   2  17   5        5.47        3.63      2.31 o 
   3  17   5        2.93        7.11      2.16 o 
   4  17   5        6.40        4.71      3.95 o 
   5  17   5        0.65        1.53      2.21 o 
  -5  18   5        5.74        6.08      7.22 o 
  -4  18   5        0.57        6.03      3.04 o 
  -3  18   5        0.47       -0.08      2.55 o 
  -2  18   5       14.14       15.69      3.05 o 
  -1  18   5        0.87        4.64      1.70 o 
   0  18   5        0.13        0.33      1.51 o 
   1  18   5       22.63       29.62      6.06 o 
   2  18   5        9.30        5.28      2.59 o 
   3  18   5       69.66       64.14      6.44 o 
   4  18   5        0.51       -1.46      1.84 o 
  -4  19   5        6.75        2.29      3.85 o 
  -3  19   5        1.54        2.87      2.51 o 
  -2  19   5       34.84       30.98      3.63 o 
  -1  19   5       14.35       20.43      2.78 o 
   0  19   5       17.73       19.76      2.91 o 
   1  19   5       86.17       92.40      7.34 o 
   2  19   5        0.06       -1.72      2.30 o 
   3  19   5        1.99        5.60      3.23 o 
   4  19   5        3.18       -1.51      2.95 o 
  -4  20   5        0.10        3.39      2.69 o 
  -3  20   5        3.92        6.92      2.52 o 
  -2  20   5        2.44        4.80      5.18 o 
  -1  20   5       12.18       14.72      3.68 o 
   0  20   5        2.46        3.89      2.35 o 
   1  20   5        9.39       10.17      6.47 o 
   2  20   5       62.24       69.30      6.64 o 
   3  20   5       17.34       18.78      9.37 o 
  -3  21   5        7.69        9.81      3.71 o 
  -2  21   5        1.94        4.13      3.06 o 
  -1  21   5        1.01        2.21      5.38 o 
   0  21   5        2.57        6.01      2.87 o 
   1  21   5        1.48        2.39      2.49 o 
   2  21   5        7.84        6.78      3.27 o 
  -2  22   5        0.92        6.09      4.59 o 
  -1  22   5        1.63        4.61      3.17 o 
   0  22   5        0.16        0.38      2.71 o 
   1  22   5       16.39        9.73      5.15 o 
  -8   0   6       31.29       37.21      8.64 o 
  -6   0   6       22.24       30.69      6.71 o 
  -4   0   6      360.75      354.53     11.42 o 
  -2   0   6      611.28      592.23     14.05 o 
   0   0   6      448.67      438.01     21.02 o 
   2   0   6      385.85      420.28      7.78 o 
   4   0   6      425.98      377.50     11.06 o 
   6   0   6        1.20        4.60      2.87 o 
   8   0   6       40.07       40.66      8.55 o 
  -8   1   6        0.56        3.13      3.53 o 
  -7   1   6       23.65       20.25      4.32 o 
  -6   1   6       37.61       42.22      5.19 o 
  -5   1   6        2.29       -0.06      1.81 o 
  -4   1   6       31.29       29.98      2.73 o 
  -3   1   6        3.28        4.13      1.48 o 
  -2   1   6      236.93      232.65      5.41 o 
  -1   1   6      896.13     1000.32     11.00 o 
   0   1   6     2947.31     3152.16     37.81 o 
   1   1   6      353.05      351.96      4.67 o 
   2   1   6      284.96      277.61      4.08 o 
   3   1   6       66.02       63.84      3.36 o 
   4   1   6      782.67      741.72     11.59 o 
   5   1   6       59.35       63.18      5.44 o 
   6   1   6      114.83      111.17      6.20 o 
   7   1   6        0.01       -0.80      2.46 o 
   8   1   6       14.60        9.07      3.60 o 
  -8   2   6       35.03       42.97      6.34 o 
  -7   2   6       37.53       44.79      5.67 o 
  -6   2   6       17.09       17.65      3.83 o 
  -5   2   6       11.90       10.59      2.17 o 
  -4   2   6      352.48      313.38      8.73 o 
  -3   2   6      545.96      571.93     10.41 o 
  -2   2   6       84.74       79.09      3.38 o 
  -1   2   6       91.96       90.86      2.51 o 
   0   2   6     2549.08     2613.47     28.34 o 
   1   2   6     1014.00     1045.42     12.21 o 
   2   2   6      123.92      132.85      3.84 o 
   3   2   6       53.24       52.43      2.50 o 
   4   2   6       66.46       69.34      3.14 o 
   5   2   6        8.53        9.08      1.82 o 
   6   2   6       29.96       36.87      4.33 o 
   7   2   6        3.30        4.77      2.28 o 
   8   2   6        9.84        9.42      3.77 o 
  -8   3   6        1.99        7.52      8.25 o 
  -7   3   6       28.05       41.18      5.47 o 
  -6   3   6       29.26       30.75      4.62 o 
  -5   3   6        1.62        0.53      1.51 o 
  -4   3   6      265.71      234.88      7.31 o 
  -3   3   6        4.31       17.06      3.68 o 
  -2   3   6      350.35      294.39      7.54 o 
  -1   3   6        7.24        6.28      1.16 o 
   0   3   6      843.59      836.07     10.40 o 
   1   3   6      363.33      399.58      6.28 o 
   2   3   6        5.66        4.52      1.02 o 
   3   3   6       66.85       60.89      3.20 o 
   4   3   6       87.18       92.05      3.47 o 
   5   3   6       65.42       54.38      3.06 o 
   6   3   6        0.24        4.29      2.15 o 
   7   3   6       33.48       44.63      4.97 o 
   8   3   6        1.87        2.28      3.24 o 
  -8   4   6       69.55       77.15      7.83 o 
  -7   4   6        0.32        0.87      3.72 o 
  -6   4   6        5.90       10.57      2.85 o 
  -5   4   6        7.66       12.57      2.21 o 
  -4   4   6      235.88      209.58      8.49 o 
  -3   4   6      228.34      226.04      5.88 o 
  -2   4   6      225.74      212.66      6.58 o 
  -1   4   6       90.99      103.49      2.77 o 
   0   4   6       59.05       58.37      2.11 o 
   1   4   6     2897.99     3219.68     34.42 o 
   2   4   6       82.46       74.42      5.56 o 
   3   4   6       82.73       88.63      4.07 o 
   4   4   6        9.66       11.84      1.88 o 
   5   4   6       28.14       27.48      4.03 o 
   6   4   6      140.69      137.66      7.44 o 
   7   4   6       77.94       84.21      6.77 o 
  -8   5   6       10.29       13.88      4.17 o 
  -7   5   6       10.11       13.30      5.87 o 
  -6   5   6       42.04       48.64      5.36 o 
  -5   5   6       36.98       33.27      3.43 o 
  -4   5   6       53.85       63.84      4.90 o 
  -3   5   6        0.84        0.69      1.36 o 
  -2   5   6       36.02       32.71      2.45 o 
  -1   5   6        0.03        1.31      0.86 o 
   0   5   6      298.12      335.65      5.36 o 
   1   5   6       75.82       64.41      2.57 o 
   2   5   6       62.06       58.07      2.74 o 
   3   5   6       41.93       49.04      2.93 o 
   4   5   6       47.79       49.45      2.97 o 
   5   5   6       88.21       89.65     16.74 o 
   6   5   6      116.52       86.68      8.09 o 
   7   5   6       35.67       38.44      4.55 o 
  -8   6   6        1.69        9.25      4.58 o 
  -7   6   6       12.36       10.92      4.67 o 
  -6   6   6        4.39        4.80      2.66 o 
  -5   6   6        1.12        4.88      1.88 o 
  -4   6   6       81.76       87.47      4.92 o 
  -3   6   6       24.19       23.70      2.62 o 
  -2   6   6      570.65      556.81     19.84 o 
  -1   6   6      255.16      282.13      5.07 o 
   0   6   6        1.00        5.10      1.07 o 
   1   6   6        2.60        2.81      0.81 o 
   2   6   6      142.27      151.13      3.89 o 
   3   6   6       12.50       10.89      1.81 o 
   4   6   6      212.31      192.06      6.17 o 
   5   6   6      181.03      177.63      6.35 o 
   6   6   6        8.51       12.00      2.79 o 
   7   6   6        1.48        1.05      2.29 o 
  -8   7   6       18.74       31.87      5.47 o 
  -7   7   6        0.00       -1.23      3.19 o 
  -6   7   6       24.77       26.78      4.35 o 
  -5   7   6       11.97       15.40      2.44 o 
  -4   7   6       76.63       77.14      4.69 o 
  -3   7   6        6.53       12.00      2.03 o 
  -2   7   6      138.37      121.77      4.49 o 
  -1   7   6      194.30      188.27      5.41 o 
   0   7   6      165.91      173.93      3.68 o 
   1   7   6       34.23       26.70      1.83 o 
   2   7   6      365.17      356.99      6.61 o 
   3   7   6       16.22       14.83      1.60 o 
   4   7   6      107.17      112.38      5.88 o 
   5   7   6        0.56        3.14      1.65 o 
   6   7   6       52.70       52.54      4.54 o 
   7   7   6        2.92        4.42      2.56 o 
  -7   8   6        0.90        1.26      2.64 o 
  -6   8   6        1.17        2.86      1.94 o 
  -5   8   6      302.48      267.29      8.33 o 
  -4   8   6        8.92       12.05      2.13 o 
  -3   8   6      146.11      136.16      5.99 o 
  -2   8   6      203.03      190.32      5.76 o 
  -1   8   6      386.94      389.19      8.38 o 
   0   8   6        3.30        3.98      1.18 o 
   1   8   6        2.39        3.24      0.92 o 
   2   8   6       17.93       21.34      2.01 o 
   3   8   6        2.52        2.25      1.42 o 
   4   8   6       46.64       48.83      4.17 o 
   5   8   6       12.07       13.41      2.23 o 
   6   8   6        5.35        8.78      2.28 o 
   7   8   6        0.77        8.11      3.03 o 
  -7   9   6        3.08        8.14      3.35 o 
  -6   9   6       10.86        5.48      2.05 o 
  -5   9   6       16.49       19.97      2.72 o 
  -4   9   6       23.45       20.33      3.04 o 
  -3   9   6       50.68       60.98      5.90 o 
  -2   9   6       16.53       26.15      4.17 o 
  -1   9   6      657.00      644.35     12.10 o 
   0   9   6        0.02       -0.50      1.03 o 
   1   9   6       36.41       47.13      4.59 o 
   2   9   6      111.20      106.76      5.01 o 
   3   9   6       12.07       12.24      2.65 o 
   4   9   6        4.84        3.41      1.68 o 
   5   9   6      198.41      187.17      6.80 o 
   6   9   6        0.08        2.86      3.45 o 
   7   9   6        1.28        1.82      2.79 o 
  -7  10   6        2.42        8.94      3.26 o 
  -6  10   6       12.51       12.19      3.12 o 
  -5  10   6        7.69       10.38      2.41 o 
  -4  10   6        6.62        5.01      1.77 o 
  -3  10   6       48.94       51.11      3.72 o 
  -2  10   6       21.36       24.41      2.71 o 
  -1  10   6      124.72      122.09      4.45 o 
   0  10   6      313.16      272.23     12.21 o 
   1  10   6        1.19        1.49      1.08 o 
   2  10   6       18.31       16.76      2.13 o 
   3  10   6        0.22        2.21      1.43 o 
   4  10   6      130.47      119.55      5.27 o 
   5  10   6       54.84       45.27      4.14 o 
   6  10   6       38.16       38.43      3.96 o 
   7  10   6        1.61        2.44      2.63 o 
  -7  11   6        0.22        6.01      3.51 o 
  -6  11   6        0.39        3.35      2.52 o 
  -5  11   6        5.55        5.47      2.10 o 
  -4  11   6       54.94       54.84      4.58 o 
  -3  11   6       20.94       18.15      2.55 o 
  -2  11   6      258.14      229.51     15.68 o 
  -1  11   6       25.83       25.30      2.54 o 
   0  11   6       31.43       41.07      2.81 o 
   1  11   6       89.34       82.60      3.24 o 
   2  11   6       30.32       32.50      2.99 o 
   3  11   6        4.54        4.19      3.42 o 
   4  11   6        0.35        1.09      1.46 o 
   5  11   6        0.35        0.92      1.65 o 
   6  11   6       24.33       24.93      3.29 o 
   7  11   6        0.23        3.39      3.02 o 
  -7  12   6        4.70        2.04      3.51 o 
  -6  12   6        7.07        6.15      3.31 o 
  -5  12   6        2.69        5.29      2.17 o 
  -4  12   6       50.23       44.12      3.79 o 
  -3  12   6        0.09       -0.14      1.60 o 
  -2  12   6       48.58       45.18      3.40 o 
  -1  12   6       59.48       71.22      4.01 o 
   0  12   6      128.92      120.40      4.46 o 
   1  12   6       31.34       29.15      2.37 o 
   2  12   6       26.58       28.23      3.64 o 
   3  12   6       21.04       19.83      2.59 o 
   4  12   6        4.81        3.78      1.61 o 
   5  12   6        0.03        1.91      1.65 o 
   6  12   6        0.66        1.72      2.47 o 
  -6  13   6        1.27       -0.93      4.13 o 
  -5  13   6       13.54        6.05      2.84 o 
  -4  13   6       77.39       71.59      4.71 o 
  -3  13   6       84.15       74.18      4.53 o 
  -2  13   6       23.19       19.11      2.49 o 
  -1  13   6        0.05        0.22      1.35 o 
   0  13   6        0.63        0.31      1.35 o 
   1  13   6        1.42        4.24      1.66 o 
   2  13   6       31.81       42.98      4.88 o 
   3  13   6       10.39       10.62      2.12 o 
   4  13   6        2.56        2.20      1.61 o 
   5  13   6        0.22        1.18      1.75 o 
   6  13   6        3.64        5.65      4.98 o 
  -6  14   6        0.76        3.57      3.32 o 
  -5  14   6        9.77        9.75      4.44 o 
  -4  14   6        9.96       10.90      2.46 o 
  -3  14   6       41.44       46.77      5.63 o 
  -2  14   6       12.99       16.85      2.23 o 
  -1  14   6       48.93       50.11      3.67 o 
   0  14   6      428.21      416.25      9.62 o 
   1  14   6       29.62       22.32      2.28 o 
   2  14   6       46.80       53.22      4.01 o 
   3  14   6        2.60        0.28      1.44 o 
   4  14   6        0.28       -0.80      2.05 o 
   5  14   6        0.32        1.20      1.88 o 
   6  14   6       13.89       11.97      3.36 o 
  -6  15   6        4.21       12.95      7.90 o 
  -5  15   6        2.64        6.46      3.28 o 
  -4  15   6       17.02       21.48      3.71 o 
  -3  15   6        0.88        2.09      1.78 o 
  -2  15   6        0.60        2.28      1.53 o 
  -1  15   6        3.22        4.55      1.84 o 
   0  15   6       87.06       87.17      4.74 o 
   1  15   6       20.64       16.98      3.14 o 
   2  15   6        2.41        1.10      1.63 o 
   3  15   6       46.84       44.29      5.45 o 
   4  15   6       20.97       19.84      2.95 o 
   5  15   6        0.05        1.84      1.99 o 
  -5  16   6        0.58        0.97      2.86 o 
  -4  16   6       32.91       28.40      4.33 o 
  -3  16   6       76.01       70.52      4.62 o 
  -2  16   6        4.48        6.50      1.79 o 
  -1  16   6       38.98       37.81      3.49 o 
   0  16   6        0.70        2.00      1.74 o 
   1  16   6       75.88       86.08     12.12 o 
   2  16   6       21.69       25.24      2.95 o 
   3  16   6       18.27       23.09      3.08 o 
   4  16   6        0.51        1.42      3.62 o 
   5  16   6        0.00        0.17      3.19 o 
  -5  17   6        0.01        5.18      3.41 o 
  -4  17   6        1.95        0.74      2.86 o 
  -3  17   6        0.28        3.55      2.29 o 
  -2  17   6        5.48        6.68      1.96 o 
  -1  17   6        0.01        2.24      1.72 o 
   0  17   6        5.88        6.37      1.96 o 
   1  17   6        4.25        6.52      2.43 o 
   2  17   6       10.76       10.96      3.15 o 
   3  17   6        0.00        1.57      1.81 o 
   4  17   6        1.42        2.72      2.14 o 
   5  17   6        1.00        1.04      2.35 o 
  -4  18   6       18.92       25.04      7.74 o 
  -3  18   6        2.64        9.86      2.97 o 
  -2  18   6        1.36        4.76      1.97 o 
  -1  18   6        9.55       12.18      2.18 o 
   0  18   6       22.27       19.06      2.76 o 
   1  18   6        0.40        2.50      2.31 o 
   2  18   6       14.16       12.48      6.01 o 
   3  18   6        5.24        5.89      2.46 o 
   4  18   6        2.68        1.13      2.12 o 
  -4  19   6       13.82       22.29      4.08 o 
  -3  19   6        0.01        3.76      3.74 o 
  -2  19   6       13.07       20.31      6.39 o 
  -1  19   6        0.21        1.15      1.76 o 
   0  19   6        2.11       -1.31      2.09 o 
   1  19   6        3.12       -1.10      2.47 o 
   2  19   6        4.54        2.84      3.81 o 
   3  19   6        0.72        2.39      2.62 o 
   4  19   6        5.11        5.42      2.57 o 
  -3  20   6        0.15        2.63      5.34 o 
  -2  20   6        4.09        6.76      4.36 o 
  -1  20   6        1.62        0.75      2.10 o 
   0  20   6       16.11       14.23      3.35 o 
   1  20   6        7.78        6.62      4.75 o 
   2  20   6       13.63        9.48      3.47 o 
   3  20   6        0.29       -0.74      2.46 o 
  -2  21   6        3.69        4.53      3.10 o 
  -1  21   6        0.82        1.11      2.93 o 
   0  21   6        0.00        0.28      2.39 o 
   1  21   6       13.39       14.94      3.82 o 
   2  21   6        1.27        1.76      3.08 o 
   0  22   6        0.14        1.41      2.85 o 
  -7   0   7       56.18       70.31     10.32 o 
  -5   0   7        0.00        0.68      3.28 o 
  -3   0   7      211.42      192.78     12.60 o 
  -1   0   7       41.89       38.42      2.90 o 
   1   0   7      823.41      737.91     12.20 o 
   3   0   7       18.96       23.64      3.61 o 
   5   0   7       87.82       78.60      7.06 o 
   7   0   7        5.83       -1.53      3.82 o 
  -8   1   7        1.90        0.70      4.21 o 
  -7   1   7       55.55       68.56      9.60 o 
  -6   1   7        7.92        8.48      4.85 o 
  -5   1   7        6.34       12.57      2.47 o 
  -4   1   7       58.90       63.16      4.46 o 
  -3   1   7        8.57        9.67      1.88 o 
  -2   1   7       17.52       16.56      1.43 o 
  -1   1   7      616.56      614.40      7.61 o 
   0   1   7     1131.61     1205.42     16.15 o 
   1   1   7       22.90       44.55      1.59 o 
   2   1   7      177.66      190.74      3.26 o 
   3   1   7       81.14       83.60      2.84 o 
   4   1   7      266.70      275.73      6.51 o 
   5   1   7       15.15       12.43      1.85 o 
   6   1   7       29.48       31.65      3.33 o 
   7   1   7       13.51       12.61      3.78 o 
  -8   2   7        0.60        2.03      3.52 o 
  -7   2   7       54.54       59.23     13.28 o 
  -6   2   7        2.04        5.67      2.48 o 
  -5   2   7       11.28       13.24      2.56 o 
  -4   2   7        1.02        0.39      1.39 o 
  -3   2   7        6.98        5.78      1.63 o 
  -2   2   7      152.53      133.93      4.17 o 
  -1   2   7       26.98       44.68      1.78 o 
   0   2   7      567.52      602.42     14.54 o 
   1   2   7      826.02      861.89      9.79 o 
   2   2   7       11.05        8.80      1.28 o 
   3   2   7      151.83      146.29      3.95 o 
   4   2   7      278.07      268.60      9.65 o 
   5   2   7       45.68       39.94      3.08 o 
   6   2   7        1.05       -1.99      1.52 o 
   7   2   7        3.25       -3.37      2.40 o 
  -8   3   7        7.30        6.41      3.79 o 
  -7   3   7        1.35        6.85      3.34 o 
  -6   3   7      217.55      217.34     11.68 o 
  -5   3   7        0.54       -1.14      2.60 o 
  -4   3   7        2.22        3.04      1.73 o 
  -3   3   7      123.67      130.60      4.55 o 
  -2   3   7       10.27        9.50      1.85 o 
  -1   3   7      477.43      444.55      6.77 o 
   0   3   7       14.13       20.84      1.64 o 
   1   3   7       25.29       39.94      2.25 o 
   2   3   7       63.24       61.92      2.96 o 
   3   3   7      214.25      206.19      6.07 o 
   4   3   7       25.51       31.78      3.11 o 
   5   3   7       73.61       71.90      5.57 o 
   6   3   7       33.28       37.25      4.35 o 
   7   3   7        3.94        5.18      2.49 o 
  -8   4   7        4.88        8.87      3.72 o 
  -7   4   7       54.11       46.75      8.76 o 
  -6   4   7        0.15        5.47      2.36 o 
  -5   4   7        3.74        2.84      2.52 o 
  -4   4   7       32.54       35.33      4.91 o 
  -3   4   7      499.43      434.01     11.33 o 
  -2   4   7      135.44      125.67      4.12 o 
  -1   4   7       98.76      103.97      2.55 o 
   0   4   7      133.16      148.04      3.32 o 
   1   4   7      201.50      195.17      3.51 o 
   2   4   7       16.63       18.50      1.70 o 
   3   4   7        1.51        3.18      1.30 o 
   4   4   7       78.66       81.46      3.40 o 
   5   4   7      288.39      305.16     10.57 o 
   6   4   7       27.67       25.95      5.38 o 
   7   4   7        0.08        3.62      2.93 o 
  -8   5   7       24.59       35.55      6.06 o 
  -7   5   7        5.27        9.47      3.39 o 
  -6   5   7        0.04        1.51      2.49 o 
  -5   5   7       10.02       12.28      3.64 o 
  -4   5   7       18.05       17.76      2.61 o 
  -3   5   7       74.21       79.23      5.08 o 
  -2   5   7       37.28       37.68      3.74 o 
  -1   5   7       83.89      111.79      3.25 o 
   0   5   7       44.52       59.05      2.34 o 
   1   5   7        2.66        1.24      0.72 o 
   2   5   7        0.46        1.31      0.99 o 
   3   5   7       16.11       17.73      1.82 o 
   4   5   7      239.63      243.81      7.06 o 
   5   5   7       22.03       19.64      3.11 o 
   6   5   7       80.52       62.99      9.00 o 
   7   5   7        0.73        4.88      5.12 o 
  -7   6   7        9.73       12.35      3.58 o 
  -6   6   7       39.61       39.00      4.20 o 
  -5   6   7       92.01       85.75      5.52 o 
  -4   6   7        5.98        3.49      1.66 o 
  -3   6   7        1.81        1.06      1.53 o 
  -2   6   7      293.94      280.15      6.42 o 
  -1   6   7      230.22      240.45      4.79 o 
   0   6   7      612.46      588.13      8.36 o 
   1   6   7       60.11       69.80      2.86 o 
   2   6   7       72.66       74.85      2.99 o 
   3   6   7       83.51       86.74      3.37 o 
   4   6   7      113.10      109.00      6.21 o 
   5   6   7      680.91      686.75     24.15 o 
   6   6   7       15.12       10.47      3.81 o 
   7   6   7        1.82        3.21      3.07 o 
  -7   7   7       19.59       24.94      4.69 o 
  -6   7   7       23.59       21.58      3.18 o 
  -5   7   7        6.63        7.55      2.49 o 
  -4   7   7       10.02        7.53      1.86 o 
  -3   7   7      456.40      399.08      9.63 o 
  -2   7   7       61.63       55.73      3.63 o 
  -1   7   7       50.96       43.72      2.35 o 
   0   7   7        6.42        9.09      1.31 o 
   1   7   7       20.53       18.84      1.45 o 
   2   7   7      150.33      162.49      5.16 o 
   3   7   7       10.65       12.10      2.32 o 
   4   7   7       13.45        8.81      2.10 o 
   5   7   7        4.40        5.08      2.30 o 
   6   7   7       32.72       34.82      4.43 o 
   7   7   7        0.59        1.14      3.85 o 
  -7   8   7       33.96       43.47      5.95 o 
  -6   8   7       41.56       41.22      4.22 o 
  -5   8   7      103.15       86.24      6.87 o 
  -4   8   7        6.07        2.06      2.21 o 
  -3   8   7       12.83       13.25      2.22 o 
  -2   8   7       38.03       26.67      2.74 o 
  -1   8   7       38.76       33.11      2.89 o 
   0   8   7        7.56        7.29      1.29 o 
   1   8   7      264.15      258.17      5.03 o 
   2   8   7      433.18      433.99     10.66 o 
   3   8   7       12.41        9.91      1.93 o 
   4   8   7        2.08        5.83      2.01 o 
   5   8   7        0.15       -0.10      1.64 o 
   6   8   7        1.57        4.61      2.46 o 
   7   8   7        1.83        4.16      2.81 o 
  -7   9   7       29.40       27.12      5.05 o 
  -6   9   7        2.38        2.38      2.15 o 
  -5   9   7       18.64       19.90      2.85 o 
  -4   9   7        1.65        3.02      1.68 o 
  -3   9   7       14.70       19.92      2.64 o 
  -2   9   7      130.19      121.52      4.87 o 
  -1   9   7       13.05        8.91      1.83 o 
   0   9   7       73.48       68.21      3.08 o 
   1   9   7       75.43       81.26      2.75 o 
   2   9   7       96.30       93.42      4.51 o 
   3   9   7       10.86       11.07      2.02 o 
   4   9   7       71.39       72.49      4.67 o 
   5   9   7       21.85       15.06      2.52 o 
   6   9   7       94.74       86.60      7.02 o 
   7   9   7       21.63       23.78      5.76 o 
  -7  10   7       14.67       18.50      4.48 o 
  -6  10   7        2.47        1.97      3.61 o 
  -5  10   7       17.26       23.59      3.06 o 
  -4  10   7        0.14        4.28      2.89 o 
  -3  10   7       36.57       38.86      3.37 o 
  -2  10   7      253.07      233.32      6.84 o 
  -1  10   7       51.74       48.25      3.93 o 
   0  10   7        3.17        3.54      1.21 o 
   1  10   7       19.88       30.81      3.77 o 
   2  10   7       46.38       53.01      3.66 o 
   3  10   7       20.14       16.11      2.25 o 
   4  10   7        5.12        2.97      1.69 o 
   5  10   7      163.75      147.35     16.01 o 
   6  10   7        0.18        0.73      2.05 o 
  -7  11   7       15.61       15.52      4.41 o 
  -6  11   7       15.33        9.65      3.43 o 
  -5  11   7       52.34       52.77      5.26 o 
  -4  11   7      140.19      127.43      5.76 o 
  -3  11   7       25.74       25.88      3.48 o 
  -2  11   7       14.80       18.08      4.02 o 
  -1  11   7      404.81      387.53      9.02 o 
   0  11   7       21.35       16.44      1.88 o 
   1  11   7      200.49      204.87      6.08 o 
   2  11   7       94.32      108.98      4.72 o 
   3  11   7      138.06      140.78      5.38 o 
   4  11   7        1.21        6.70      1.82 o 
   5  11   7        0.25        0.87      2.51 o 
   6  11   7       10.34        9.83      2.80 o 
  -6  12   7       13.17        6.24      4.21 o 
  -5  12   7        1.81        5.95      2.18 o 
  -4  12   7        0.97        0.42      1.73 o 
  -3  12   7       20.66       19.94      2.62 o 
  -2  12   7        2.30        3.90      1.73 o 
  -1  12   7      196.73      200.81      6.26 o 
   0  12   7      100.19      103.44      4.33 o 
   1  12   7       19.51       24.36      3.82 o 
   2  12   7       38.22       30.82      3.10 o 
   3  12   7       65.07       48.58      4.42 o 
   4  12   7       23.27       19.03      2.67 o 
   5  12   7        0.19        1.81      1.87 o 
   6  12   7        0.09        4.16      2.35 o 
  -6  13   7        5.30       10.73      5.57 o 
  -5  13   7       26.12       31.35      6.09 o 
  -4  13   7       40.11       31.13      3.48 o 
  -3  13   7       60.47       63.99      5.40 o 
  -2  13   7       15.74       20.01      2.68 o 
  -1  13   7        5.00        4.54      1.83 o 
   0  13   7        5.02        4.51      1.65 o 
   1  13   7      179.41      185.84      6.11 o 
   2  13   7       12.26       14.31      2.88 o 
   3  13   7        0.00        0.49      1.50 o 
   4  13   7       27.94       22.66      3.48 o 
   5  13   7        0.03        2.95      2.10 o 
   6  13   7        0.47       -1.27      2.17 o 
  -6  14   7        6.74        2.82      3.57 o 
  -5  14   7       16.88       15.32      4.33 o 
  -4  14   7       12.14       13.68      2.70 o 
  -3  14   7       17.42       24.50      4.05 o 
  -2  14   7      153.60      132.49      5.35 o 
  -1  14   7        9.78        8.30      2.11 o 
   0  14   7        9.43       11.24      2.20 o 
   1  14   7       75.42       81.65      4.77 o 
   2  14   7        7.45        7.88      2.04 o 
   3  14   7        9.17       10.19      2.28 o 
   4  14   7       65.35       72.53      5.09 o 
   5  14   7        3.16        3.98      2.19 o 
  -5  15   7        1.31        7.64      7.65 o 
  -4  15   7        1.94        4.60      2.08 o 
  -3  15   7       74.59       76.29      4.94 o 
  -2  15   7       88.99       93.33      5.40 o 
  -1  15   7        0.01        2.34      1.75 o 
   0  15   7       39.08       48.87      3.91 o 
   1  15   7       73.52       60.43      6.95 o 
   2  15   7       22.31       17.75      2.81 o 
   3  15   7       56.36       44.91      6.10 o 
   4  15   7        5.03        4.28      1.98 o 
   5  15   7        4.58        1.19      2.20 o 
  -5  16   7        0.23        1.05      2.88 o 
  -4  16   7       32.97       35.74      5.16 o 
  -3  16   7       29.92       27.64      3.36 o 
  -2  16   7        6.79        7.82      2.57 o 
  -1  16   7        0.61        1.05      1.77 o 
   0  16   7      101.45       96.47      6.30 o 
   1  16   7       16.83       20.76      4.12 o 
   2  16   7        0.58        0.41      2.00 o 
   3  16   7       10.24        9.45      2.29 o 
   4  16   7        5.81        7.00      2.29 o 
   5  16   7        1.65        5.59      2.52 o 
  -5  17   7        2.89        1.24      3.50 o 
  -4  17   7       48.28       51.74      5.96 o 
  -3  17   7       50.10       41.21      3.94 o 
  -2  17   7        6.03        9.62      2.16 o 
  -1  17   7        0.30        2.44      1.88 o 
   0  17   7        2.13        3.63      2.29 o 
   1  17   7      138.09      130.17      9.26 o 
   2  17   7      104.08       89.26      7.28 o 
   3  17   7       14.68       15.65      3.30 o 
   4  17   7        0.50       -1.09      1.97 o 
  -4  18   7        2.78        3.84      3.22 o 
  -3  18   7        9.64       10.67      3.49 o 
  -2  18   7        1.21        1.40      1.91 o 
  -1  18   7        2.83        2.03      1.87 o 
   0  18   7        6.11       12.82      3.41 o 
   1  18   7       64.25       71.14      7.51 o 
   2  18   7        2.51        0.82      2.58 o 
   3  18   7       11.88        9.50      3.83 o 
   4  18   7        0.14        0.36      2.07 o 
  -3  19   7        8.18        9.35      3.39 o 
  -2  19   7        2.85        5.62      2.98 o 
  -1  19   7        7.87       10.90      3.06 o 
   0  19   7       39.32       41.43      7.30 o 
   1  19   7        5.67       12.00      5.96 o 
   2  19   7       11.59        9.53      3.10 o 
   3  19   7       19.97       21.51      6.14 o 
  -2  20   7        6.90        3.46      2.82 o 
  -1  20   7       10.85       11.33      3.65 o 
   0  20   7       24.33       24.03      3.95 o 
   1  20   7       42.48       51.01      5.88 o 
   2  20   7       16.80       17.08      4.14 o 
  -1  21   7        6.36        5.54      3.06 o 
   0  21   7        7.13        7.62      3.70 o 
   1  21   7        0.40        0.62      2.76 o 
  -6   0   8      249.27      260.61     16.90 o 
  -4   0   8        5.21       11.12      2.93 o 
  -2   0   8      378.96      343.85      7.15 o 
   0   0   8      192.45      212.23      5.28 o 
   2   0   8      800.52      834.22     14.00 o 
   4   0   8     1823.23     1830.93     36.24 o 
   6   0   8        0.00       -1.58      3.38 o 
  -7   1   8       54.84       49.56      6.95 o 
  -6   1   8        1.92        4.36      3.43 o 
  -5   1   8        5.61        9.07      2.81 o 
  -4   1   8       14.69       11.46      2.14 o 
  -3   1   8        3.43        3.34      1.43 o 
  -2   1   8       39.30       44.65      2.42 o 
  -1   1   8       14.22       28.31      1.55 o 
   0   1   8      102.93       91.33      4.15 o 
   1   1   8        0.40        5.67      0.95 o 
   2   1   8        1.96        3.14      1.04 o 
   3   1   8       24.04       23.87      2.37 o 
   4   1   8      153.77      141.95      4.99 o 
   5   1   8       29.11       30.51      2.82 o 
   6   1   8       60.11       55.47      8.81 o 
   7   1   8        0.06        0.77      3.62 o 
  -7   2   8        0.22        1.05      2.28 o 
  -6   2   8      250.76      249.82     11.22 o 
  -5   2   8       26.88       24.37      3.31 o 
  -4   2   8      324.90      307.52      7.80 o 
  -3   2   8      168.95      145.62      4.87 o 
  -2   2   8      261.12      216.27      8.08 o 
  -1   2   8        5.48        7.65      1.02 o 
   0   2   8      299.55      316.49      6.95 o 
   1   2   8       15.12       15.70      2.04 o 
   2   2   8       11.69       18.80      2.09 o 
   3   2   8      131.44      132.68      4.04 o 
   4   2   8      835.10      832.72     13.86 o 
   5   2   8        0.95        0.15      1.86 o 
   6   2   8        1.83        4.09      3.69 o 
   7   2   8        3.11        3.16      3.20 o 
  -7   3   8       36.89       29.83      5.28 o 
  -6   3   8        0.19       -2.69      1.79 o 
  -5   3   8       42.39       53.13      4.72 o 
  -4   3   8        1.94        2.83      2.21 o 
  -3   3   8       74.47       78.02      4.15 o 
  -2   3   8       71.91       60.97      2.17 o 
  -1   3   8      246.55      246.70      5.30 o 
   0   3   8        9.10        9.75      1.15 o 
   1   3   8       53.13       69.74      2.03 o 
   2   3   8       31.79       31.44      2.10 o 
   3   3   8     2102.13     1981.55     26.04 o 
   4   3   8       45.21       50.33      3.56 o 
   5   3   8      124.07      120.79      6.83 o 
   6   3   8        0.38        4.79      2.07 o 
   7   3   8        0.65        0.95      2.89 o 
  -7   4   8        2.53        0.29      3.10 o 
  -6   4   8       77.92       80.02      6.24 o 
  -5   4   8        2.81        1.37      1.84 o 
  -4   4   8      144.71      151.73      6.06 o 
  -3   4   8        0.02        0.56      1.23 o 
  -2   4   8      113.06      112.11      4.29 o 
  -1   4   8      424.65      417.97      6.08 o 
   0   4   8      160.11      154.42      3.55 o 
   1   4   8       85.73       88.32      4.02 o 
   2   4   8        0.11        0.15      1.05 o 
   3   4   8        5.93       10.99      1.78 o 
   4   4   8       10.93       13.89      2.85 o 
   5   4   8       73.70       67.71      5.60 o 
   6   4   8       13.76       17.18      3.29 o 
   7   4   8       14.75       11.05      4.69 o 
  -7   5   8       39.75       37.10      5.57 o 
  -6   5   8        0.52        2.20      1.98 o 
  -5   5   8       88.71       88.09      5.93 o 
  -4   5   8      245.32      218.65      7.37 o 
  -3   5   8       64.59       61.05      4.26 o 
  -2   5   8       73.63       73.71      3.72 o 
  -1   5   8      381.12      365.18      6.65 o 
   0   5   8        3.68        1.65      1.01 o 
   1   5   8      173.42      189.99      4.59 o 
   2   5   8        4.58        1.07      1.00 o 
   3   5   8     1140.08     1127.52     16.40 o 
   4   5   8       80.78       84.79      4.78 o 
   5   5   8      162.76      153.44     10.86 o 
   6   5   8        8.14        5.01      6.09 o 
   7   5   8        1.98       -1.30      2.87 o 
  -7   6   8        1.16        0.96      3.05 o 
  -6   6   8        4.42        6.37      4.37 o 
  -5   6   8       20.71       21.49      3.17 o 
  -4   6   8      118.98      122.18      6.38 o 
  -3   6   8      287.36      271.62      7.80 o 
  -2   6   8      425.03      377.49      9.43 o 
  -1   6   8        2.47        2.26      1.16 o 
   0   6   8        1.69        2.27      1.08 o 
   1   6   8       82.84       79.80      3.98 o 
   2   6   8      102.66       92.69      3.52 o 
   3   6   8      202.91      197.10      8.03 o 
   4   6   8       91.92      101.13      5.22 o 
   5   6   8        0.01        1.27      1.97 o 
   6   6   8        0.05       -0.88      2.13 o 
   7   6   8        1.95        1.69      2.83 o 
  -7   7   8        1.86       -0.65      3.00 o 
  -6   7   8        5.45       10.22      2.63 o 
  -5   7   8      260.53      214.84      7.80 o 
  -4   7   8       20.95       28.61      3.27 o 
  -3   7   8      127.79      116.24      5.32 o 
  -2   7   8      449.90      440.06      8.80 o 
  -1   7   8      200.56      199.79      8.12 o 
   0   7   8        8.16        8.07      1.31 o 
   1   7   8      240.62      226.18      5.25 o 
   2   7   8      116.18      123.23      3.91 o 
   3   7   8        0.74        1.65      1.60 o 
   4   7   8       17.72       13.00      7.33 o 
   5   7   8      127.34      133.76      7.52 o 
   6   7   8        6.34        6.96      4.86 o 
   7   7   8        2.45        0.91      2.97 o 
  -7   8   8        0.05        0.30      3.21 o 
  -6   8   8        1.67        2.11      2.11 o 
  -5   8   8       57.68       50.69      4.55 o 
  -4   8   8       18.79       20.19      2.84 o 
  -3   8   8       55.22       63.80      5.47 o 
  -2   8   8      285.98      278.72      7.65 o 
  -1   8   8      410.66      379.17      6.77 o 
   0   8   8      164.27      144.68      5.51 o 
   1   8   8      468.48      455.79      8.34 o 
   2   8   8      791.47      715.45     11.59 o 
   3   8   8      165.01      153.38     10.97 o 
   4   8   8      375.89      349.77      9.32 o 
   5   8   8       88.91       81.94      6.48 o 
   6   8   8        0.05        4.05      2.65 o 
  -7   9   8        1.69       -0.95      2.91 o 
  -6   9   8        1.28        5.13      2.48 o 
  -5   9   8       23.39       17.46      2.83 o 
  -4   9   8       53.54       48.42      4.22 o 
  -3   9   8      107.55      105.57      5.42 o 
  -2   9   8        0.40        2.96      1.83 o 
  -1   9   8       76.10       78.67      4.97 o 
   0   9   8        5.81        7.29      1.37 o 
   1   9   8        0.21        0.04      1.13 o 
   2   9   8      223.60      223.99      6.57 o 
   3   9   8       29.52       31.74      3.06 o 
   4   9   8        0.11        1.84      1.55 o 
   5   9   8        0.01        5.62      2.03 o 
   6   9   8       42.21       34.84      5.51 o 
  -6  10   8        6.65       10.30      2.80 o 
  -5  10   8       22.70       23.11      3.99 o 
  -4  10   8       25.75       23.20      3.18 o 
  -3  10   8       73.98       72.74      4.88 o 
  -2  10   8      405.39      375.98      9.35 o 
  -1  10   8      160.24      133.79      5.02 o 
   0  10   8      103.78       99.59      3.62 o 
   1  10   8        7.31        8.14      1.81 o 
   2  10   8       22.66       26.82      2.73 o 
   3  10   8      108.19      102.19      5.25 o 
   4  10   8        7.97       10.14      3.83 o 
   5  10   8       93.22      100.98      6.07 o 
   6  10   8       31.23       30.16      4.57 o 
  -6  11   8        1.07        2.10      2.57 o 
  -5  11   8        0.67        2.98      2.46 o 
  -4  11   8      276.35      247.42      8.12 o 
  -3  11   8       62.24       70.46      4.82 o 
  -2  11   8       39.24       49.14      3.81 o 
  -1  11   8       95.71       80.73      4.44 o 
   0  11   8       10.42       12.22      1.82 o 
   1  11   8       69.87       66.93      4.08 o 
   2  11   8      402.89      399.42      9.70 o 
   3  11   8      114.83      108.61      5.34 o 
   4  11   8       19.22       23.29      2.94 o 
   5  11   8        0.06        1.67      1.92 o 
   6  11   8       28.33       29.57      4.79 o 
  -6  12   8        4.90        2.87      7.17 o 
  -5  12   8        1.27        0.33      2.00 o 
  -4  12   8       27.74       27.49      3.33 o 
  -3  12   8        0.51        2.57      1.80 o 
  -2  12   8        0.26        2.02      1.67 o 
  -1  12   8       14.75       18.87      2.54 o 
   0  12   8      191.42      195.03      6.16 o 
   1  12   8       55.81       61.13      4.17 o 
   2  12   8        6.38        6.05      2.02 o 
   3  12   8       38.76       35.12      6.05 o 
   4  12   8       83.17       79.65      5.63 o 
   5  12   8        0.99        4.29      3.06 o 
   6  12   8        0.46        6.12      3.36 o 
  -6  13   8        1.44       -0.02      3.36 o 
  -5  13   8        7.29        7.41      3.08 o 
  -4  13   8       93.42       90.35      5.81 o 
  -3  13   8        0.57       -0.83      1.79 o 
  -2  13   8        0.01        3.08      1.86 o 
  -1  13   8       25.01       31.97      3.19 o 
   0  13   8      112.18      105.10     12.69 o 
   1  13   8      135.47      141.65      5.47 o 
   2  13   8      334.90      317.73      8.79 o 
   3  13   8        7.49        6.29      2.15 o 
   4  13   8       42.11       38.89      7.93 o 
   5  13   8        1.05        0.30      1.95 o 
  -5  14   8       13.29       15.41      3.97 o 
  -4  14   8        2.02        1.38      2.03 o 
  -3  14   8        0.32        1.12      2.90 o 
  -2  14   8        2.86       -1.42      1.59 o 
  -1  14   8       14.43       18.36      2.82 o 
   0  14   8       53.84       38.95      4.26 o 
   1  14   8      151.23      148.65      5.76 o 
   2  14   8        0.17        1.13      1.80 o 
   3  14   8       12.82       12.24      2.41 o 
   4  14   8        1.05        5.28      2.81 o 
   5  14   8        1.08        3.72      2.38 o 
  -5  15   8        8.79        6.92      3.62 o 
  -4  15   8       18.14       24.85      4.11 o 
  -3  15   8       27.27       27.45      3.40 o 
  -2  15   8        9.95        9.05      2.29 o 
  -1  15   8       10.21        7.00      2.06 o 
   0  15   8       57.50       57.92      6.85 o 
   1  15   8        0.96        0.74      1.75 o 
   2  15   8       80.60       80.47      5.70 o 
   3  15   8        0.81        2.36      1.85 o 
   4  15   8        0.46        1.19      1.80 o 
   5  15   8        0.81       -2.53      1.97 o 
  -5  16   8       16.90       13.75      5.23 o 
  -4  16   8        8.01       10.92      4.69 o 
  -3  16   8       10.74        9.69      2.47 o 
  -2  16   8        2.73        1.62      2.89 o 
  -1  16   8        0.01        1.19      2.12 o 
   0  16   8       22.44       27.12      3.81 o 
   1  16   8        9.30        9.97      2.98 o 
   2  16   8       39.75       47.53      4.26 o 
   3  16   8       21.28       16.80      2.96 o 
   4  16   8        7.13       13.17      3.09 o 
  -4  17   8        0.25        3.58      3.23 o 
  -3  17   8        0.41        4.76      2.35 o 
  -2  17   8        3.78        2.90      2.23 o 
  -1  17   8        7.39       10.13      2.82 o 
   0  17   8       68.07       72.54      6.14 o 
   1  17   8       12.56       14.92      3.47 o 
   2  17   8        1.18        3.33      2.09 o 
   3  17   8       29.18       27.93      3.53 o 
   4  17   8        1.55        1.59      2.27 o 
  -3  18   8       24.41       30.54      4.61 o 
  -2  18   8        0.04        2.15      2.23 o 
  -1  18   8        0.63        0.93      2.43 o 
   0  18   8       56.14       61.65      5.86 o 
   1  18   8        1.28        6.23      2.81 o 
   2  18   8        0.03        0.86      2.49 o 
   3  18   8        0.64        0.51      2.12 o 
  -3  19   8        0.28        2.90      3.20 o 
  -2  19   8        0.34        1.70      3.54 o 
  -1  19   8        2.27        2.37      2.79 o 
   0  19   8       19.10       21.75      3.92 o 
   1  19   8        7.89       14.28      3.56 o 
   2  19   8       22.05       22.97      9.33 o 
  -1  20   8        1.26        4.51      2.89 o 
   0  20   8        5.09        3.15      3.10 o 
   1  20   8        6.15       10.09      4.12 o 
  -7   0   9       11.23        7.18      6.23 o 
  -5   0   9       72.90       77.03      7.06 o 
  -3   0   9       47.39       63.29      5.68 o 
  -1   0   9      190.13      171.33      4.87 o 
   1   0   9      111.90      121.65      4.28 o 
   3   0   9      176.58      147.61      6.93 o 
   5   0   9        1.27        0.61      2.37 o 
   7   0   9       67.36       87.00     12.91 o 
  -7   1   9       25.77       18.54      5.36 o 
  -6   1   9        7.00       12.50      4.12 o 
  -5   1   9        2.61        5.15      2.11 o 
  -4   1   9        5.20        4.32      1.73 o 
  -3   1   9     1502.71     1423.98     21.33 o 
  -2   1   9       63.05       60.86      2.54 o 
  -1   1   9       62.92       66.46      2.27 o 
   0   1   9        1.56        4.15      0.98 o 
   1   1   9      200.54      172.02      3.35 o 
   2   1   9        6.05        4.29      1.55 o 
   3   1   9      152.59      142.96      5.01 o 
   4   1   9      156.99      148.50      7.85 o 
   5   1   9      277.52      270.67      8.68 o 
   6   1   9       10.93       14.78      4.24 o 
   7   1   9       37.00       49.10      8.77 o 
  -7   2   9        3.75        3.06      3.96 o 
  -6   2   9       36.01       34.96      7.00 o 
  -5   2   9        6.06        3.07      2.24 o 
  -4   2   9       21.75       25.20      3.49 o 
  -3   2   9      403.52      404.08      8.93 o 
  -2   2   9      295.95      269.76      5.37 o 
  -1   2   9       97.29       97.87      3.37 o 
   0   2   9        4.61        5.28      1.47 o 
   1   2   9      271.89      259.15      4.28 o 
   2   2   9       26.97       25.30      1.85 o 
   3   2   9      940.07      866.81     14.24 o 
   4   2   9      230.42      242.22      7.02 o 
   5   2   9       18.39       25.43      3.30 o 
   6   2   9        0.84        0.28      2.12 o 
   7   2   9       26.23       27.23      5.22 o 
  -7   3   9       23.94       27.58      4.74 o 
  -6   3   9        0.05        2.44      2.23 o 
  -5   3   9        9.55       16.58      2.92 o 
  -4   3   9       81.21       80.07      4.63 o 
  -3   3   9       88.42       82.45      4.36 o 
  -2   3   9        7.41       11.76      2.29 o 
  -1   3   9      438.70      391.86     13.37 o 
   0   3   9        0.09        1.04      0.90 o 
   1   3   9       94.07       91.20      3.15 o 
   2   3   9       22.76       27.22      1.95 o 
   3   3   9      142.98      151.33      5.03 o 
   4   3   9        2.49        9.98      2.73 o 
   5   3   9        9.54       11.67      2.37 o 
   6   3   9       26.71       33.13      3.90 o 
   7   3   9       13.84       21.61      4.86 o 
  -7   4   9        0.77       -1.26      7.92 o 
  -6   4   9        8.90       10.98      2.91 o 
  -5   4   9       70.59       80.44      5.84 o 
  -4   4   9      280.97      268.71     11.36 o 
  -3   4   9        0.03        0.41      1.39 o 
  -2   4   9     1152.18     1081.29     16.71 o 
  -1   4   9      204.85      191.51      5.26 o 
   0   4   9       19.50       21.97      1.61 o 
   1   4   9       97.29      102.48      3.91 o 
   2   4   9       67.13       63.81      3.07 o 
   3   4   9      291.22      287.07     10.52 o 
   4   4   9      432.30      423.00     12.98 o 
   5   4   9        0.18        2.09      2.38 o 
   6   4   9       14.91       15.23      2.91 o 
  -7   5   9        0.63        0.70      3.19 o 
  -6   5   9        7.09       14.19      3.13 o 
  -5   5   9      188.22      165.70      6.97 o 
  -4   5   9       52.65       54.71      4.48 o 
  -3   5   9      272.49      261.71      9.73 o 
  -2   5   9       52.74       62.08      3.67 o 
  -1   5   9       87.69       93.16      2.87 o 
   0   5   9       54.09       60.28      2.60 o 
   1   5   9      227.83      238.99      7.20 o 
   2   5   9       17.33       29.67      2.32 o 
   3   5   9      123.12      121.52      4.26 o 
   4   5   9        1.96        2.24      2.85 o 
   5   5   9       56.36       64.37      5.94 o 
   6   5   9       48.63       50.08      6.80 o 
  -7   6   9        8.16        6.48      3.31 o 
  -6   6   9        0.11        3.60      2.55 o 
  -5   6   9        0.01        3.68      2.09 o 
  -4   6   9        6.22        5.68      2.87 o 
  -3   6   9       13.39       20.74      2.43 o 
  -2   6   9      378.63      329.57      7.57 o 
  -1   6   9      282.66      286.45      7.72 o 
   0   6   9        4.70        5.82      1.68 o 
   1   6   9       10.87       11.34      1.64 o 
   2   6   9       47.32       42.59      3.95 o 
   3   6   9      172.29      162.95      5.72 o 
   4   6   9      299.06      283.81     10.40 o 
   5   6   9       12.63       22.11      3.53 o 
   6   6   9        0.77        2.56      2.56 o 
  -7   7   9        1.52        7.02      3.76 o 
  -6   7   9        0.55        2.08      2.44 o 
  -5   7   9       30.04       27.46      3.64 o 
  -4   7   9       14.49       12.41      2.52 o 
  -3   7   9      148.20      125.73      5.72 o 
  -2   7   9      113.24      106.92      4.53 o 
  -1   7   9      335.21      305.98      6.02 o 
   0   7   9       96.60       97.31      3.21 o 
   1   7   9       68.50       70.89      4.94 o 
   2   7   9      619.08      573.03     10.04 o 
   3   7   9      104.31       99.78      6.72 o 
   4   7   9        2.26        2.52      2.34 o 
   5   7   9       91.38       93.04      7.17 o 
   6   7   9       18.06       30.33      4.71 o 
  -6   8   9        4.86        6.72      2.61 o 
  -5   8   9        9.99       11.17      2.74 o 
  -4   8   9       72.26       83.86      5.51 o 
  -3   8   9       18.45       19.89      2.87 o 
  -2   8   9      190.57      173.16      6.08 o 
  -1   8   9        1.30        4.51      1.38 o 
   0   8   9      263.56      255.36      7.65 o 
   1   8   9        6.11        7.04      1.53 o 
   2   8   9      124.00      113.30      4.72 o 
   3   8   9       10.99        8.37      3.23 o 
   4   8   9       70.36       82.26      6.68 o 
   5   8   9        8.39        8.22      3.33 o 
   6   8   9        8.39        6.04      3.61 o 
  -6   9   9       18.34       16.41      3.20 o 
  -5   9   9        9.95       11.41      2.71 o 
  -4   9   9       15.05       23.74      4.43 o 
  -3   9   9       37.77       34.07      3.45 o 
  -2   9   9      148.55      135.31      7.17 o 
  -1   9   9      892.10      851.89     15.80 o 
   0   9   9        0.77        2.04      1.72 o 
   1   9   9       61.56       58.28      3.70 o 
   2   9   9      214.94      195.89      6.62 o 
   3   9   9      110.00      109.53      5.21 o 
   4   9   9        1.82        1.47      1.76 o 
   5   9   9       31.80       27.59      4.09 o 
   6   9   9       18.41       19.29      5.75 o 
  -6  10   9       16.54       10.68      3.25 o 
  -5  10   9       12.42        8.59      2.76 o 
  -4  10   9        6.36        8.91      2.88 o 
  -3  10   9        4.77        2.10      1.86 o 
  -2  10   9       15.12       23.42      3.83 o 
  -1  10   9       17.81       18.63      3.05 o 
   0  10   9      106.25      103.50      4.66 o 
   1  10   9        4.89        2.12      1.40 o 
   2  10   9      123.48      117.79      5.07 o 
   3  10   9       22.91       25.14      2.89 o 
   4  10   9       25.30       33.05      3.51 o 
   5  10   9       31.56       35.92      4.73 o 
   6  10   9       11.16        4.38      2.97 o 
  -6  11   9       11.20       16.17      4.35 o 
  -5  11   9        2.02        6.05      2.35 o 
  -4  11   9        2.61        4.98      2.57 o 
  -3  11   9        0.68        3.11      2.00 o 
  -2  11   9       15.96       12.93      2.40 o 
  -1  11   9      218.44      210.53      6.62 o 
   0  11   9        7.35        6.36      1.91 o 
   1  11   9        2.20        1.71      1.46 o 
   2  11   9       59.37       66.32      4.42 o 
   3  11   9       13.91       16.24      2.48 o 
   4  11   9        0.00        2.18      1.92 o 
   5  11   9       18.62       18.22      3.76 o 
  -6  12   9        2.12        6.37      3.77 o 
  -5  12   9        3.26        2.23      3.48 o 
  -4  12   9       27.10       33.08      3.82 o 
  -3  12   9        8.61       12.27      2.70 o 
  -2  12   9      155.62      145.13      6.93 o 
  -1  12   9       48.72       51.56      4.57 o 
   0  12   9      181.03      165.41      5.83 o 
   1  12   9       33.14       29.32      4.16 o 
   2  12   9      114.47      116.47      5.58 o 
   3  12   9       19.28       21.73      2.98 o 
   4  12   9        5.32        7.00      2.42 o 
   5  12   9       49.05       48.56      6.26 o 
  -5  13   9        4.51       10.21      2.95 o 
  -4  13   9        9.88       14.91      3.37 o 
  -3  13   9       29.70       32.16      4.21 o 
  -2  13   9        8.08        9.49      2.29 o 
  -1  13   9       42.47       50.86      4.97 o 
   0  13   9       96.75      104.36      6.50 o 
   1  13   9      176.68      162.54      9.02 o 
   2  13   9       12.15       15.26      3.61 o 
   3  13   9        6.90        4.36      2.55 o 
   4  13   9       16.63       21.35      3.37 o 
   5  13   9        1.03        2.23      2.90 o 
  -5  14   9       22.28       21.51      5.33 o 
  -4  14   9        0.00        1.35      2.59 o 
  -3  14   9       11.19        6.63      3.79 o 
  -2  14   9       30.99       32.35      3.37 o 
  -1  14   9        7.95       12.62      2.90 o 
   0  14   9      189.75      180.81     12.37 o 
   1  14   9       50.47       48.38      4.03 o 
   2  14   9        0.05        0.43      1.77 o 
   3  14   9        0.02       -0.60      1.79 o 
   4  14   9        4.98        7.40      2.55 o 
  -4  15   9       10.69        8.88      2.88 o 
  -3  15   9        0.53       -2.85      1.91 o 
  -2  15   9        3.50        6.35      3.53 o 
  -1  15   9        3.22        4.44      4.65 o 
   0  15   9       22.07       22.56      3.66 o 
   1  15   9        0.02        3.26      1.84 o 
   2  15   9       15.61       22.63      3.16 o 
   3  15   9       22.80       25.51      3.43 o 
   4  15   9       17.73       17.00      3.12 o 
  -4  16   9       10.43       13.78      7.72 o 
  -3  16   9        0.97        3.53      2.30 o 
  -2  16   9        1.11        0.67      2.26 o 
  -1  16   9        0.01        1.91      4.08 o 
   0  16   9        9.27       11.00      2.93 o 
   1  16   9       28.84       26.04      4.14 o 
   2  16   9       32.95       31.17      3.67 o 
   3  16   9        3.48        5.25      2.48 o 
  -3  17   9        0.18        0.94      2.47 o 
  -2  17   9        1.79        1.51      2.17 o 
  -1  17   9       28.89       30.83      4.14 o 
   0  17   9        3.49        6.90      2.84 o 
   1  17   9       49.25       60.91      6.03 o 
   2  17   9        0.23       -0.09      2.11 o 
   3  17   9        4.06        2.00      2.41 o 
  -3  18   9       12.11       10.74      2.91 o 
  -2  18   9        3.79        6.25      3.49 o 
  -1  18   9       13.10       15.79      3.55 o 
   0  18   9        0.66        0.06      2.76 o 
   1  18   9       14.65       16.75      9.72 o 
   2  18   9        1.92        8.09     15.12 o 
  -1  19   9        0.06        2.46      2.83 o 
   0  19   9        0.00       -2.38      5.30 o 
   1  19   9       63.63       70.13     14.08 o 
  -6   0  10       92.11      115.12     13.76 o 
  -4   0  10      471.67      477.07     15.19 o 
  -2   0  10       63.81       61.73      5.16 o 
   0   0  10       37.91       28.56      2.42 o 
   2   0  10        1.32       -0.37      1.68 o 
   4   0  10       14.80       17.94      3.28 o 
   6   0  10        7.43       23.26      7.13 o 
  -7   1  10        0.62       -0.01      3.79 o 
  -6   1  10       22.89       25.28      4.08 o 
  -5   1  10        9.56        6.73      2.33 o 
  -4   1  10      184.69      181.62      6.31 o 
  -3   1  10        0.85        2.13      2.53 o 
  -2   1  10      129.34      129.99      4.46 o 
  -1   1  10        3.66        7.52      1.19 o 
   0   1  10      113.89      118.54      3.70 o 
   1   1  10       21.96       17.67      1.85 o 
   2   1  10       67.70       63.78      3.66 o 
   3   1  10        7.87       11.41      1.98 o 
   4   1  10      311.42      305.05      7.63 o 
   5   1  10       22.08       26.21      3.36 o 
   6   1  10        0.07        2.68      3.71 o 
  -7   2  10       29.58       35.07      6.45 o 
  -6   2  10       15.32       15.33      5.42 o 
  -5   2  10        0.01       -0.27      1.90 o 
  -4   2  10        0.05       -0.16      1.69 o 
  -3   2  10       12.31        9.52      2.37 o 
  -2   2  10        0.47        1.17      1.37 o 
  -1   2  10       47.72       51.59      2.48 o 
   0   2  10       30.34       30.22      2.51 o 
   1   2  10       50.18       56.45      2.63 o 
   2   2  10       15.20       14.05      1.98 o 
   3   2  10        1.59        2.04      1.54 o 
   4   2  10        0.65        2.74      1.69 o 
   5   2  10       49.53       51.86      5.68 o 
   6   2  10        2.66        5.32      3.72 o 
  -7   3  10       16.57       19.71      5.32 o 
  -6   3  10       25.49       25.86      4.73 o 
  -5   3  10       89.82       94.29      6.56 o 
  -4   3  10        5.62        9.40      3.44 o 
  -3   3  10       86.93       88.60      4.74 o 
  -2   3  10      135.76      116.54      4.57 o 
  -1   3  10      325.38      300.25      9.72 o 
   0   3  10       14.36       15.99      1.69 o 
   1   3  10       11.61       21.20      2.21 o 
   2   3  10       95.67       93.35      5.14 o 
   3   3  10       16.94       22.65      2.59 o 
   4   3  10       25.78       33.08      3.60 o 
   5   3  10        2.87        0.57      2.06 o 
   6   3  10        1.92        0.29      2.53 o 
  -7   4  10        2.91       -0.43      2.92 o 
  -6   4  10        4.81        7.15      2.75 o 
  -5   4  10        0.55        3.70      2.44 o 
  -4   4  10       10.92       15.42      2.37 o 
  -3   4  10      267.69      271.89      6.53 o 
  -2   4  10      310.51      300.80      8.18 o 
  -1   4  10       25.39       24.18      2.68 o 
   0   4  10        6.84       10.77      1.52 o 
   1   4  10       83.31       74.22      3.30 o 
   2   4  10      125.73      115.27      3.65 o 
   3   4  10      397.22      362.49      8.35 o 
   4   4  10        2.94        5.02      2.08 o 
   5   4  10        1.37        3.83      2.37 o 
   6   4  10        1.25        0.33      2.39 o 
  -6   5  10       15.22        7.32      3.39 o 
  -5   5  10       69.05       66.30      5.43 o 
  -4   5  10       66.12       75.75      5.36 o 
  -3   5  10      315.35      296.41      7.67 o 
  -2   5  10      718.59      693.80     11.12 o 
  -1   5  10        2.62        2.07      1.10 o 
   0   5  10        7.88       11.36      1.51 o 
   1   5  10        5.19        4.30      1.78 o 
   2   5  10        4.42        4.50      1.51 o 
   3   5  10       63.49       62.88      5.40 o 
   4   5  10        3.59        3.69      2.53 o 
   5   5  10        3.17        4.55      3.25 o 
   6   5  10       78.79       81.77      6.04 o 
  -6   6  10        3.36        5.17      2.90 o 
  -5   6  10        6.56        4.84      3.29 o 
  -4   6  10        0.24        0.04      1.83 o 
  -3   6  10       46.60       44.16      3.49 o 
  -2   6  10      206.77      203.47      5.95 o 
  -1   6  10       29.97       32.75      3.04 o 
   0   6  10       14.97       19.73      1.88 o 
   1   6  10      126.51      122.22      4.08 o 
   2   6  10        0.05        2.77      1.37 o 
   3   6  10      105.71      105.83      7.03 o 
   4   6  10        0.95        3.24      2.38 o 
   5   6  10       51.77       65.41      6.20 o 
   6   6  10        0.00       -1.95      2.33 o 
  -6   7  10        1.27        4.84      2.76 o 
  -5   7  10        4.31        5.87      2.70 o 
  -4   7  10       18.04       19.34      3.04 o 
  -3   7  10        1.06        2.14      2.03 o 
  -2   7  10       10.37       13.95      2.19 o 
  -1   7  10      106.69      105.39      3.69 o 
   0   7  10       18.65       23.01      2.22 o 
   1   7  10       12.93       12.09      1.86 o 
   2   7  10      233.54      200.39      8.87 o 
   3   7  10       13.24       16.18      3.86 o 
   4   7  10       56.01       63.58     14.14 o 
   5   7  10        6.98        8.86      3.19 o 
   6   7  10       63.45       79.44     12.94 o 
  -6   8  10       15.00        9.02      3.29 o 
  -5   8  10      125.03      117.22      7.14 o 
  -4   8  10      107.72      111.15      6.48 o 
  -3   8  10       37.03       41.79      3.94 o 
  -2   8  10      216.11      215.62      6.18 o 
  -1   8  10      183.36      185.80      7.01 o 
   0   8  10      309.52      281.41      6.58 o 
   1   8  10       14.16       12.53      1.85 o 
   2   8  10       15.81       16.44      2.34 o 
   3   8  10       12.56       17.21      2.52 o 
   4   8  10        0.00        2.73      5.06 o 
   5   8  10        6.07        2.94      2.85 o 
  -6   9  10        4.04        6.74      3.07 o 
  -5   9  10       23.82       29.47      3.81 o 
  -4   9  10       28.84       30.73      4.65 o 
  -3   9  10       11.56       13.45      2.64 o 
  -2   9  10        1.56        1.60      1.89 o 
  -1   9  10      218.48      215.02      8.35 o 
   0   9  10      101.53      111.53      4.35 o 
   1   9  10      119.98      106.29      4.26 o 
   2   9  10      322.29      290.51      7.95 o 
   3   9  10        0.53        3.11      1.70 o 
   4   9  10        7.99        8.96      2.89 o 
   5   9  10       22.51       19.12      4.12 o 
  -6  10  10        2.30        5.19      3.02 o 
  -5  10  10       93.16       92.02      6.42 o 
  -4  10  10       27.20       21.00      3.33 o 
  -3  10  10       12.99       11.40      2.52 o 
  -2  10  10        0.23        1.68      1.97 o 
  -1  10  10      117.61      112.19      6.30 o 
   0  10  10        2.47        1.47      1.37 o 
   1  10  10       16.48       21.23      2.64 o 
   2  10  10       23.26       27.03      2.94 o 
   3  10  10       16.62       20.60      2.82 o 
   4  10  10       11.56       15.98      3.43 o 
   5  10  10       28.49       36.31      6.94 o 
  -5  11  10        4.81        8.97      2.93 o 
  -4  11  10        9.89        8.72      5.44 o 
  -3  11  10       21.98       25.62      3.38 o 
  -2  11  10       73.84       76.50      4.93 o 
  -1  11  10       88.54       88.53      6.13 o 
   0  11  10       54.54       53.71      3.95 o 
   1  11  10      186.48      182.75      6.22 o 
   2  11  10       69.96       75.21      4.81 o 
   3  11  10        2.63        0.68      2.36 o 
   4  11  10        3.74        6.57      3.32 o 
   5  11  10       17.88        8.53      6.02 o 
  -5  12  10       16.32       10.74      3.21 o 
  -4  12  10       33.51       34.31      4.38 o 
  -3  12  10       34.57       27.86      3.50 o 
  -2  12  10        2.24        1.73      1.93 o 
  -1  12  10       10.77       12.13      3.00 o 
   0  12  10       57.42       61.92      4.36 o 
   1  12  10       91.39       98.39      6.02 o 
   2  12  10        1.71        0.78      1.70 o 
   3  12  10        0.99        0.37      1.70 o 
   4  12  10       15.34       13.16      3.43 o 
  -5  13  10        4.14        3.65      3.09 o 
  -4  13  10        7.14        6.95      2.69 o 
  -3  13  10        8.33       14.52      4.61 o 
  -2  13  10        1.21        4.36      2.60 o 
  -1  13  10       62.36       54.03      5.14 o 
   0  13  10       82.48       94.47      6.48 o 
   1  13  10       94.22       95.13      5.48 o 
   2  13  10        2.15        6.54      2.34 o 
   3  13  10       12.68       19.28      2.86 o 
   4  13  10        3.19        2.72      2.28 o 
  -4  14  10       25.73       19.79      3.58 o 
  -3  14  10        0.18       -0.78      2.19 o 
  -2  14  10       13.00       11.36      3.15 o 
  -1  14  10       65.49       58.05      5.44 o 
   0  14  10       75.66       79.86      6.24 o 
   1  14  10       17.29       15.63      4.12 o 
   2  14  10        1.95        2.49      2.01 o 
   3  14  10        1.66        4.96      2.26 o 
   4  14  10        1.10        1.73      2.85 o 
  -4  15  10       52.53       55.55     10.31 o 
  -3  15  10       10.52       17.77      3.21 o 
  -2  15  10        2.44        1.65      4.83 o 
  -1  15  10        2.30        6.78      2.76 o 
   0  15  10       26.33       24.91      3.95 o 
   1  15  10        4.20        5.48      2.28 o 
   2  15  10       25.03       19.96      3.14 o 
   3  15  10        0.01       -0.64      1.97 o 
  -3  16  10        0.42        2.69      2.96 o 
  -2  16  10        0.09        5.10      2.88 o 
  -1  16  10       10.18       12.15      4.99 o 
   0  16  10      191.39      178.93      8.43 o 
   1  16  10        0.14        0.77      3.12 o 
   2  16  10        3.76        1.18      2.15 o 
   3  16  10        0.86        1.97      2.32 o 
  -2  17  10        0.30        5.39      3.10 o 
  -1  17  10        1.08        1.73      2.53 o 
   0  17  10       23.07       23.31      4.31 o 
   1  17  10        7.51        5.73      3.29 o 
   2  17  10        4.45        6.64      2.51 o 
  -1  18  10       15.88       14.96      3.84 o 
   0  18  10       45.19       39.44      5.29 o 
   1  18  10        0.19        5.28      5.86 o 
  -5   0  11       33.51       24.91      4.69 o 
  -3   0  11     1551.11     1575.76     39.71 o 
  -1   0  11        9.86        9.43      1.75 o 
   1   0  11       41.15       44.77      4.33 o 
   3   0  11      218.38      200.59      8.98 o 
   5   0  11        1.19       -0.94      4.11 o 
  -6   1  11        1.41        1.71      2.68 o 
  -5   1  11       19.43       22.13      3.22 o 
  -4   1  11       13.59       14.35      2.47 o 
  -3   1  11      339.94      311.79      8.01 o 
  -2   1  11       72.56       68.44      3.89 o 
  -1   1  11        0.20        1.17      1.09 o 
   0   1  11       13.83       12.99      2.34 o 
   1   1  11       10.59       13.41      2.76 o 
   2   1  11       12.96       11.12      1.86 o 
   3   1  11       82.14       90.70      4.65 o 
   4   1  11        8.66       11.33      2.13 o 
   5   1  11        0.94        1.67      2.36 o 
   6   1  11       14.17       16.79      4.77 o 
  -6   2  11       41.37       38.91      4.83 o 
  -5   2  11        1.11       -0.59      2.01 o 
  -4   2  11        6.56        7.97      2.07 o 
  -3   2  11      156.50      156.86      5.81 o 
  -2   2  11       17.17       17.33      2.15 o 
  -1   2  11       18.13       17.94      1.92 o 
   0   2  11       32.39       26.20      2.08 o 
   1   2  11       51.84       37.88      2.89 o 
   2   2  11       48.04       50.86      3.39 o 
   3   2  11       16.80       21.01      2.65 o 
   4   2  11       54.99       54.59      5.44 o 
   5   2  11       16.66       17.16      3.46 o 
   6   2  11        2.09        7.20      4.19 o 
  -6   3  11        3.14        2.16      3.01 o 
  -5   3  11       77.20       77.63      6.11 o 
  -4   3  11       96.68       95.40      5.45 o 
  -3   3  11        0.06        4.94      1.79 o 
  -2   3  11      628.26      561.45     10.82 o 
  -1   3  11      185.17      158.33      4.12 o 
   0   3  11       76.45       83.73      3.94 o 
   1   3  11        5.52        4.05      1.21 o 
   2   3  11        0.67        2.35      1.40 o 
   3   3  11       86.66       87.24      4.60 o 
   4   3  11        0.08        2.98      2.05 o 
   5   3  11       18.06       26.52      3.71 o 
   6   3  11       29.53       24.75      5.57 o 
  -6   4  11        4.38        2.64      2.89 o 
  -5   4  11       15.16       22.87      3.71 o 
  -4   4  11      169.82      165.24      6.75 o 
  -3   4  11        9.21       10.40      2.27 o 
  -2   4  11       38.31       48.15      3.50 o 
  -1   4  11        2.21        4.34      1.21 o 
   0   4  11        0.87        1.01      1.08 o 
   1   4  11       70.48       74.58      3.19 o 
   2   4  11       32.80       32.20      3.48 o 
   3   4  11       40.24       39.02      3.93 o 
   4   4  11       53.06       55.19      6.33 o 
   5   4  11       82.13       87.05      6.20 o 
  -6   5  11        1.39       -0.80      3.30 o 
  -5   5  11        2.63        5.58      2.53 o 
  -4   5  11      132.49      149.08      5.95 o 
  -3   5  11        2.80        5.46      1.91 o 
  -2   5  11      673.70      638.99     12.00 o 
  -1   5  11        2.29        1.04      1.19 o 
   0   5  11        0.66        3.71      1.29 o 
   1   5  11        0.22        2.61      1.14 o 
   2   5  11       41.22       40.41      3.23 o 
   3   5  11        6.29        6.96      2.10 o 
   4   5  11       45.90       44.57      4.43 o 
   5   5  11       26.50       27.41      3.90 o 
  -6   6  11       36.74       50.55      5.51 o 
  -5   6  11       12.69       10.70      2.96 o 
  -4   6  11       12.96       23.59      5.20 o 
  -3   6  11      193.79      182.67      5.99 o 
  -2   6  11        0.90        1.18      1.69 o 
  -1   6  11       18.09       20.79      2.22 o 
   0   6  11      303.66      258.73      5.60 o 
   1   6  11      100.79      106.21      3.80 o 
   2   6  11       43.36       43.50      3.34 o 
   3   6  11        1.73        1.08      2.27 o 
   4   6  11       12.35       13.04      2.75 o 
   5   6  11        0.00        0.78      2.35 o 
  -6   7  11        0.93        5.85      3.35 o 
  -5   7  11       16.27       17.09      3.38 o 
  -4   7  11        1.15       -0.66      2.11 o 
  -3   7  11        3.01       10.26      2.07 o 
  -2   7  11      224.10      213.38      6.25 o 
  -1   7  11       15.61       20.63      2.31 o 
   0   7  11       16.10       19.01      2.17 o 
   1   7  11        7.53        8.16      1.66 o 
   2   7  11      149.85      142.87      6.99 o 
   3   7  11       38.90       41.62      4.79 o 
   4   7  11        3.70        1.95      2.56 o 
   5   7  11       11.68       14.92      4.27 o 
  -5   8  11        0.75        3.19      2.60 o 
  -4   8  11       11.30       23.62      4.99 o 
  -3   8  11       69.76       78.99      5.32 o 
  -2   8  11       24.88       28.37      2.87 o 
  -1   8  11      170.70      155.25      5.69 o 
   0   8  11      112.58      112.84      4.53 o 
   1   8  11        6.73        9.88      2.41 o 
   2   8  11       64.36       65.13      4.23 o 
   3   8  11       27.68       30.08      4.04 o 
   4   8  11        7.56       10.33      3.36 o 
   5   8  11        0.23        2.18      2.94 o 
  -5   9  11       41.67       49.55      5.17 o 
  -4   9  11       50.37       52.43      4.87 o 
  -3   9  11        0.95        1.62      2.22 o 
  -2   9  11        2.07        4.13      2.06 o 
  -1   9  11       85.57       91.31      4.45 o 
   0   9  11       39.11       42.51      3.11 o 
   1   9  11       15.02       20.32      3.09 o 
   2   9  11       25.64       33.12      3.25 o 
   3   9  11       35.82       35.67      4.71 o 
   4   9  11       21.13       27.76      7.38 o 
   5   9  11       23.38       27.65      4.86 o 
  -5  10  11        3.51        1.65      2.79 o 
  -4  10  11       14.69       16.06      3.27 o 
  -3  10  11       52.24       61.51      4.89 o 
  -2  10  11       48.35       56.06     12.21 o 
  -1  10  11      262.31      256.77     10.79 o 
   0  10  11        6.06        8.41      2.00 o 
   1  10  11      206.02      204.65      6.66 o 
   2  10  11        3.99        7.89      2.04 o 
   3  10  11        0.70        4.39      2.85 o 
   4  10  11        3.82        5.01      3.15 o 
  -5  11  11        2.54       -4.42      2.95 o 
  -4  11  11       49.41       61.93      8.06 o 
  -3  11  11       15.63       21.96      3.16 o 
  -2  11  11        5.17        9.33      3.07 o 
  -1  11  11      103.10       97.33     11.96 o 
   0  11  11        4.45        4.15      1.87 o 
   1  11  11        3.27        6.01      2.40 o 
   2  11  11        2.85        2.72      3.81 o 
   3  11  11        6.60        6.54      2.75 o 
   4  11  11        1.60        3.02      3.48 o 
  -4  12  11        0.03        3.26      3.28 o 
  -3  12  11        2.76        2.21      2.28 o 
  -2  12  11        6.57       11.85      3.55 o 
  -1  12  11       54.15       56.48      5.45 o 
   0  12  11        0.50        2.86      1.82 o 
   1  12  11       21.28       29.30      3.28 o 
   2  12  11        7.90        6.79      2.35 o 
   3  12  11       39.55       35.81      3.80 o 
   4  12  11        0.00        1.04      2.83 o 
  -4  13  11        0.13        0.00      3.61 o 
  -3  13  11        2.76        2.15      2.87 o 
  -2  13  11        3.19        2.84      2.59 o 
  -1  13  11       61.47       79.67     11.29 o 
   0  13  11       20.17       18.01      3.54 o 
   1  13  11       25.64       30.45      3.40 o 
   2  13  11        3.83        7.53      2.31 o 
   3  13  11        0.52        2.51      2.07 o 
  -3  14  11        1.44        5.00      4.98 o 
  -2  14  11        7.84        7.35      4.19 o 
  -1  14  11       52.29       55.51      5.54 o 
   0  14  11       53.83       58.29      5.71 o 
   1  14  11        0.02        0.05      2.00 o 
   2  14  11        2.91        3.52      2.19 o 
   3  14  11       17.30       18.49      4.08 o 
  -3  15  11        2.76        3.01      3.26 o 
  -2  15  11        5.08        7.39      3.19 o 
  -1  15  11       35.82       38.43      5.55 o 
   0  15  11        0.16        0.65      2.38 o 
   1  15  11        3.06        3.94      2.27 o 
   2  15  11        0.63        6.20      2.53 o 
  -2  16  11        8.18       12.28      3.54 o 
  -1  16  11        5.68       16.36      3.76 o 
   0  16  11        0.80        7.18      3.55 o 
   1  16  11        3.92        5.58      3.12 o 
  -6   0  12        0.45        5.72      4.21 o 
  -4   0  12        1.56       -0.43      2.66 o 
  -2   0  12      445.55      411.58     12.72 o 
   0   0  12       94.29       85.82      9.16 o 
   2   0  12       11.32       15.12      3.11 o 
   4   0  12        4.46        3.83      2.71 o 
  -6   1  12        2.11        5.88      3.26 o 
  -5   1  12       37.01       31.81      3.81 o 
  -4   1  12       83.97       97.91      5.63 o 
  -3   1  12        4.10        6.51      1.91 o 
  -2   1  12        7.54        8.50      1.80 o 
  -1   1  12       68.43       71.29      4.33 o 
   0   1  12       20.81       25.70      3.78 o 
   1   1  12       30.09       27.93      2.63 o 
   2   1  12      189.82      180.51      5.71 o 
   3   1  12        3.11        4.46      1.79 o 
   4   1  12       13.00       17.25      3.07 o 
   5   1  12        1.64       -1.19      3.27 o 
  -6   2  12       36.01       43.83      5.44 o 
  -5   2  12       30.32       39.07      4.20 o 
  -4   2  12        7.73       10.99      2.42 o 
  -3   2  12       65.77       76.61      4.64 o 
  -2   2  12        8.20        9.86      1.91 o 
  -1   2  12        2.67        4.88      1.77 o 
   0   2  12       83.96       75.52      5.79 o 
   1   2  12       70.64       62.50      3.84 o 
   2   2  12       19.19       26.05      2.69 o 
   3   2  12        0.03        2.50      1.74 o 
   4   2  12        3.39        5.03      2.79 o 
   5   2  12        6.02        3.69      3.62 o 
  -6   3  12        4.42       -0.61      3.49 o 
  -5   3  12       25.13       26.06      5.57 o 
  -4   3  12      178.97      194.31      7.22 o 
  -3   3  12        1.93        4.21      1.93 o 
  -2   3  12       14.08       20.39      2.38 o 
  -1   3  12        3.55       -0.50      2.41 o 
   0   3  12        3.04        4.12      1.48 o 
   1   3  12      218.85      197.78      5.84 o 
   2   3  12       64.05       63.55      3.99 o 
   3   3  12        5.14        7.20      1.89 o 
   4   3  12       42.54       42.38      4.46 o 
   5   3  12        3.09        5.26      3.40 o 
  -5   4  12        9.49       16.86      3.59 o 
  -4   4  12       95.35      102.63      8.44 o 
  -3   4  12       18.76       22.52      2.75 o 
  -2   4  12       26.09       26.24      4.46 o 
  -1   4  12       12.75       12.65      3.80 o 
   0   4  12       28.49       30.31      2.57 o 
   1   4  12      102.68       87.71      4.47 o 
   2   4  12        0.44        4.30      1.72 o 
   3   4  12       20.61       22.28      3.18 o 
   4   4  12       15.55       26.66      4.16 o 
   5   4  12        0.30        2.09      2.68 o 
  -5   5  12       12.31       19.82      3.82 o 
  -4   5  12       25.01       32.00      3.47 o 
  -3   5  12       80.63       73.28      7.68 o 
  -2   5  12       14.02       15.06      2.42 o 
  -1   5  12       35.03       37.99      2.93 o 
   0   5  12       39.87       38.52      2.84 o 
   1   5  12       30.60       32.63      2.95 o 
   2   5  12        0.04        1.55      1.60 o 
   3   5  12        0.71        2.70      2.08 o 
   4   5  12       30.00       33.03      4.02 o 
   5   5  12        2.03        4.99      2.92 o 
  -5   6  12       34.53       46.28      5.05 o 
  -4   6  12      116.35      132.58      7.39 o 
  -3   6  12        0.11        1.45      2.04 o 
  -2   6  12       17.90       18.94      4.68 o 
  -1   6  12        2.82        0.76      2.16 o 
   0   6  12       20.77       22.86      2.31 o 
   1   6  12      134.83      122.27      5.10 o 
   2   6  12       13.92       15.13      4.39 o 
   3   6  12       78.96       85.25      5.95 o 
   4   6  12       15.28       15.83      3.18 o 
   5   6  12       15.22       29.75      4.19 o 
  -5   7  12        0.28        3.49      2.71 o 
  -4   7  12       11.99       21.42      3.38 o 
  -3   7  12       40.63       52.21      4.46 o 
  -2   7  12       10.58       15.88      2.86 o 
  -1   7  12        1.16        4.50      2.20 o 
   0   7  12       30.90       37.26      2.91 o 
   1   7  12        3.02        2.02      1.30 o 
   2   7  12        2.35        2.00      1.93 o 
   3   7  12        8.17       16.75      2.97 o 
   4   7  12        1.20        8.07      2.94 o 
  -5   8  12       18.55       24.89      4.18 o 
  -4   8  12       11.79       15.68      3.22 o 
  -3   8  12       14.97       19.72      3.09 o 
  -2   8  12       14.89       17.19      2.94 o 
  -1   8  12       45.04       46.83      3.34 o 
   0   8  12        0.01       -1.71      1.14 o 
   1   8  12        9.16        7.92      1.76 o 
   2   8  12       42.13       40.17      4.72 o 
   3   8  12       45.51       46.01      5.27 o 
   4   8  12       13.09       10.92      8.75 o 
  -5   9  12       35.77       23.75      3.88 o 
  -4   9  12        8.73        4.97      3.40 o 
  -3   9  12        0.75        1.96      2.24 o 
  -2   9  12        0.03        1.77      2.44 o 
  -1   9  12       42.68       46.07      3.43 o 
   0   9  12       12.30       13.14      2.00 o 
   1   9  12        0.04        2.13      1.58 o 
   2   9  12       56.99       52.69      5.59 o 
   3   9  12       12.83       13.58      3.57 o 
   4   9  12        0.89        0.45      3.02 o 
  -4  10  12        6.09        7.34      4.76 o 
  -3  10  12        1.69        2.66      3.02 o 
  -2  10  12       16.85       21.83      4.02 o 
  -1  10  12        0.17        1.98      2.46 o 
   0  10  12        0.14        1.51      1.69 o 
   1  10  12        5.80        7.90      2.00 o 
   2  10  12        7.69        7.30      2.85 o 
   3  10  12       18.05       23.38      4.24 o 
   4  10  12        9.22       16.07      4.20 o 
  -4  11  12        6.21        7.49      3.44 o 
  -3  11  12        0.52        1.12      3.01 o 
  -2  11  12        0.32        3.78      2.79 o 
  -1  11  12       75.62       71.47      6.12 o 
   0  11  12       56.32       60.74      4.47 o 
   1  11  12        2.16        4.33      2.04 o 
   2  11  12       34.01       38.05      3.97 o 
   3  11  12        2.75        1.81      2.87 o 
  -3  12  12        9.07       13.36      3.68 o 
  -2  12  12       11.22       14.62      4.00 o 
  -1  12  12        5.77        8.46      3.15 o 
   0  12  12        8.49       21.37      3.06 o 
   1  12  12       11.82       11.45      2.63 o 
   2  12  12        4.78       10.15      3.13 o 
   3  12  12       53.66       39.97      7.05 o 
  -3  13  12        4.77        6.79      3.30 o 
  -2  13  12        1.84        4.98      2.94 o 
  -1  13  12        2.69        3.51      2.69 o 
   0  13  12        6.01        9.07      3.00 o 
   1  13  12       23.97       27.19      3.44 o 
   2  13  12       15.28       13.07      2.91 o 
  -2  14  12        3.59        1.29      2.91 o 
  -1  14  12       16.79       18.27      3.93 o 
   0  14  12       81.47       77.57      8.26 o 
   1  14  12        1.94        4.97      2.34 o 
   2  14  12        1.23        2.07      2.38 o 
  -1  15  12        0.12        1.59      2.64 o 
   0  15  12       16.03       17.77      4.22 o 
  -5   0  13       11.30       13.27      4.61 o 
  -3   0  13       99.95       90.54      7.11 o 
  -1   0  13       51.74       50.34      7.53 o 
   1   0  13       31.05       29.76      3.92 o 
   3   0  13       64.20       62.39      9.70 o 
  -5   1  13       13.76       20.29      3.47 o 
  -4   1  13        0.53        2.37      2.22 o 
  -3   1  13       41.79       38.85      3.52 o 
  -2   1  13       26.85       27.51      2.75 o 
  -1   1  13       78.64       79.57      6.93 o 
   0   1  13        1.37        3.81      2.21 o 
   1   1  13       49.75       46.09      3.39 o 
   2   1  13        0.50        2.27      1.71 o 
   3   1  13        4.94        5.51      2.02 o 
   4   1  13        3.34        0.26      2.49 o 
  -5   2  13        9.25        9.72      4.16 o 
  -4   2  13        0.69        2.69      2.24 o 
  -3   2  13       47.72       47.86      3.85 o 
  -2   2  13       28.58       32.19      4.90 o 
  -1   2  13       13.18       14.02      2.26 o 
   0   2  13       18.95       22.76      3.40 o 
   1   2  13        7.45        6.41      1.81 o 
   2   2  13       29.58       33.46      3.08 o 
   3   2  13        0.02       -0.04      1.88 o 
   4   2  13        9.08        7.29      2.84 o 
  -5   3  13        6.69       15.51      3.06 o 
  -4   3  13        3.10        1.59      2.21 o 
  -3   3  13       38.17       41.28      3.64 o 
  -2   3  13       56.02       54.68      4.49 o 
  -1   3  13       16.00       13.27      3.69 o 
   0   3  13       20.20       23.47      2.97 o 
   1   3  13        0.19       -0.36      1.71 o 
   2   3  13        0.83        0.79      1.54 o 
   3   3  13        0.14        3.18      2.26 o 
   4   3  13       16.77       25.67      3.94 o 
  -5   4  13        1.71        5.12      3.08 o 
  -4   4  13        1.54        3.39      2.20 o 
  -3   4  13       12.97       16.14      2.80 o 
  -2   4  13        2.12        3.84      2.11 o 
  -1   4  13       16.79       19.10      4.88 o 
   0   4  13      104.99       97.78      5.64 o 
   1   4  13        1.13        0.69      1.66 o 
   2   4  13        1.00        2.36      1.79 o 
   3   4  13       32.41       34.51      4.01 o 
   4   4  13        1.67        7.75      3.01 o 
  -5   5  13        0.73        2.64      3.83 o 
  -4   5  13        5.36        6.24      2.40 o 
  -3   5  13        2.12        4.91      2.71 o 
  -2   5  13        0.21       -0.29      2.08 o 
  -1   5  13       36.89       41.68      3.80 o 
   0   5  13        0.23        2.76      1.81 o 
   1   5  13        2.54        2.32      1.83 o 
   2   5  13        0.37        3.84      2.25 o 
   3   5  13        1.25        5.30      2.48 o 
   4   5  13       16.13       19.98      3.68 o 
  -4   6  13        1.39        0.65      2.39 o 
  -3   6  13       31.58       40.05      4.82 o 
  -2   6  13        1.66        0.85      2.16 o 
  -1   6  13       87.21       86.94      7.37 o 
   0   6  13       54.61       60.92      3.67 o 
   1   6  13        6.95        7.35      2.32 o 
   2   6  13       31.47       26.34      3.44 o 
   3   6  13       21.74       25.21      3.68 o 
   4   6  13        3.87        5.42      3.01 o 
  -4   7  13        4.07        5.01      2.93 o 
  -3   7  13        1.11        3.99      2.43 o 
  -2   7  13        2.78        4.43      2.34 o 
  -1   7  13       26.67       30.88      3.45 o 
   0   7  13        6.04       10.95      2.04 o 
   1   7  13        1.43        2.67      2.50 o 
   2   7  13       31.89       28.37      4.43 o 
   3   7  13        0.21       -3.10      2.07 o 
  -4   8  13        0.62        5.97      2.95 o 
  -3   8  13       58.71       68.55      6.56 o 
  -2   8  13        1.57        3.24      2.57 o 
  -1   8  13        9.94       13.35      2.30 o 
   0   8  13        3.05        2.70      1.87 o 
   1   8  13       15.22       15.35      3.17 o 
   2   8  13        6.27        1.76      2.38 o 
   3   8  13        0.34       -2.34      2.22 o 
  -4   9  13        1.57        1.68      2.69 o 
  -3   9  13        0.15        0.70      2.94 o 
  -2   9  13        0.49       -2.61      3.00 o 
  -1   9  13        4.05        6.35      2.45 o 
   0   9  13       42.34       53.63      3.80 o 
   1   9  13        2.83        0.32      2.39 o 
   2   9  13       53.44       56.88      4.91 o 
   3   9  13        5.85        7.72      2.76 o 
  -3  10  13        4.19        7.32      3.46 o 
  -2  10  13       67.31       58.49      5.91 o 
  -1  10  13        2.98        5.82      2.39 o 
   0  10  13       45.09       52.46      4.32 o 
   1  10  13       17.64       22.54      8.70 o 
   2  10  13        4.18       10.93      3.54 o 
  -3  11  13        0.02       -0.78      3.65 o 
  -2  11  13       13.77       19.58      4.01 o 
  -1  11  13        6.20        9.63      3.18 o 
   0  11  13        5.86        8.45      2.22 o 
   1  11  13       11.36        9.66      2.54 o 
   2  11  13       30.82       33.39      4.84 o 
  -2  12  13        0.70       -4.03      2.73 o 
  -1  12  13        0.02        5.36      2.92 o 
   0  12  13        3.52        8.91      2.64 o 
   1  12  13       43.46       54.86      4.65 o 
  -1  13  13       12.90        9.35      4.60 o 
   0  13  13        0.56        4.40      2.88 o 
  -4   0  14       11.25        3.00      3.51 o 
  -2   0  14        6.59       10.62      5.60 o 
   0   0  14        2.82       -0.05      3.82 o 
   2   0  14       39.22       27.62      9.94 o 
  -4   1  14        9.19       14.07      2.95 o 
  -3   1  14        7.53        5.97      2.22 o 
  -2   1  14        1.69        1.20      3.29 o 
  -1   1  14        2.14        7.78      2.97 o 
   0   1  14      111.14       94.97     13.68 o 
   1   1  14        8.24       11.56      3.10 o 
   2   1  14        0.00        2.32      2.02 o 
   3   1  14        0.10        1.32      2.20 o 
  -4   2  14       27.60       23.39      3.44 o 
  -3   2  14       17.03       20.06      2.89 o 
  -2   2  14        1.82        0.38      2.29 o 
  -1   2  14        1.64        4.45      3.06 o 
   0   2  14        4.69        7.54      2.98 o 
   1   2  14       22.80       29.04      4.97 o 
   2   2  14       19.40       22.07      5.50 o 
   3   2  14        9.16        9.85      3.08 o 
  -4   3  14       34.90       43.04      4.24 o 
  -3   3  14       35.20       36.43      4.46 o 
  -2   3  14       13.54       16.95      3.02 o 
  -1   3  14        6.63        8.48      3.00 o 
   0   3  14       31.32       29.46      8.18 o 
   1   3  14        3.38        5.61      2.26 o 
   2   3  14       14.03       16.51      2.68 o 
   3   3  14        0.00        0.53      2.74 o 
  -4   4  14        9.84       12.86      2.99 o 
  -3   4  14       19.16       17.38      3.38 o 
  -2   4  14        0.31        3.36      2.39 o 
  -1   4  14        2.81        2.43      2.73 o 
   0   4  14        5.21        5.41      3.91 o 
   1   4  14       40.30       35.42      3.77 o 
   2   4  14       24.22       38.07      4.27 o 
   3   4  14       55.48       71.52      5.92 o 
  -4   5  14       15.19       17.97      3.15 o 
  -3   5  14        0.77        1.53      2.76 o 
  -2   5  14       83.96       95.90      7.19 o 
  -1   5  14        4.54        7.32      3.08 o 
   0   5  14        3.26        2.22      3.41 o 
   1   5  14       24.06       22.49      4.03 o 
   2   5  14       12.64       18.00      3.15 o 
   3   5  14        2.25        8.48      2.94 o 
  -3   6  14       31.53       25.01      4.23 o 
  -2   6  14        7.79        9.36      4.24 o 
  -1   6  14        4.17        4.12      2.31 o 
   0   6  14        2.40        6.16      5.67 o 
   1   6  14       23.34       18.19      3.51 o 
   2   6  14       16.71       27.45      9.21 o 
   3   6  14       36.76       40.80      5.35 o 
  -3   7  14        1.02        3.47      3.24 o 
  -2   7  14       14.95       15.76      3.35 o 
  -1   7  14        0.05        4.56      2.57 o 
   0   7  14        1.61        0.06      2.11 o 
   1   7  14        0.05        0.07      3.23 o 
   2   7  14       29.64       30.25      4.89 o 
  -3   8  14        0.30       -0.72      3.10 o 
  -2   8  14       23.94       34.78      4.23 o 
  -1   8  14       24.84       25.30      3.56 o 
   0   8  14        3.41        7.85      2.65 o 
   1   8  14        0.03       -0.08      2.53 o 
   2   8  14        6.93       13.80      3.82 o 
  -2   9  14       12.94       14.01      3.29 o 
  -1   9  14        0.25        1.37      2.55 o 
   0   9  14        5.92       12.01      3.30 o 
   1   9  14        7.45        9.65      4.64 o 
  -1  10  14        0.23       -1.77      2.28 o 
   0  10  14        0.01        2.32      2.77 o 
   1  10  14        0.16       -3.57      4.67 o 
  -3   0  15      186.24      188.93     17.87 o 
  -1   0  15        0.01        4.84      4.82 o 
   1   0  15        2.90        1.94      3.87 o 
  -3   1  15        3.68        7.70      5.04 o 
  -2   1  15        0.44       -0.19      3.88 o 
  -1   1  15        5.15        6.04      5.08 o 
   0   1  15        0.26        0.32      3.05 o 
   1   1  15       40.37       53.80      6.12 o 
   2   1  15        2.48        5.09      3.53 o 
  -3   2  15       57.21       52.04      5.32 o 
  -2   2  15        7.95        9.24      3.88 o 
  -1   2  15        6.11        7.55      3.58 o 
   0   2  15        2.69        7.70      6.46 o 
   1   2  15        0.25        2.99      4.42 o 
   2   2  15        4.76        5.22      2.78 o 
  -2   3  15       32.37       44.85      6.31 o 
  -1   3  15        0.25        1.63      4.50 o 
   0   3  15        0.00        2.27      3.05 o 
   1   3  15        0.88       -0.05      4.27 o 
   2   3  15       14.80       16.57      4.21 o 
  -2   4  15        0.09       -2.00      3.31 o 
  -1   4  15        6.86       15.17      4.07 o 
   0   4  15       35.56       45.38      5.96 o 
   1   4  15        1.01       -1.25      5.68 o 
  -2   5  15       21.98       30.41      5.53 o 
  -1   5  15        1.24        1.51      3.51 o 
   0   5  15        7.72        7.81      6.14 o 
   1   5  15        1.02       -2.01      2.77 o 
  -1   6  15       20.56       33.74     10.68 o 
   0   6  15        8.57        6.51      3.59 o 
   1   6  15        0.64        2.15      3.73 o 
   0   7  15       12.02        5.22      5.05 o 
                                                 
